# Supplementary material for: 3,6-Dibromo­naphthalene-2,7-diyl bis­(trifluoro­methane­sulfonate)
Source: Acta Crystallogr Sect E Struct Rep Online. 2011 Sep 30;67(Pt 10):o2698. doi: 10.1107/S1600536811037755 (PMC3201335; doi:10.1107/S1600536811037755)
Supplement: Supplementary file 1 [file e-67-o2698-sup1.cif]

##############################################################################
#                                                                            #
# This CIF contains the data in a paper accepted for publication in          #
# Acta Crystallographica Section E. It conforms to the requirements of       #
# Notes for Authors for Acta Crystallographica Section E, and has been       #
# peer reviewed under the auspices of the IUCr Commission on Journals.       #
#                                                                            #
# Full details of the Crystallographic Information File format               #
# are given in the paper "The Crystallographic Information File (CIF):       #
# a New Standard Archive File for Crystallography" by S. R. Hall, F. H.      #
# Allen and I. D. Brown [Acta Cryst. (1991), A47, 655-685].                  #
#                                                                            #
# The current version of the core CIF dictionary is obtainable from          #
# ftp://ftp.iucr.org/pub/cif_core.dic.                                       #
#                                                                            #
# Software is freely available for graphical display of the structure(s)     #
# in this CIF. For information consult the CIF software page                 #
# http://www.iucr.org/resources/cif/software.                                #
#                                                                            #
# This file may be used for bona fide research purposes within the           #
# scientific community so long as proper attribution is given to the journal # 
# article from which it was obtained.                                        #
#                                                                            #
##############################################################################
data_global
_audit_creation_method     SHELXL-97
_journal_date_recd_electronic     2011-09-08
_journal_date_accepted     2011-09-15
_journal_name_full     'Acta Crystallographica, Section E'
_journal_year     2011
_journal_volume     67
_journal_issue     10
_journal_page_first     o2698
_journal_page_last     o2698
_journal_paper_category     QO
_journal_coeditor_code     NK2112
_publ_contact_author
;
     Dr. Seik Weng Ng
     Department of Chemistry
     University of Malaya
     50603 Kuala Lumpur
     Malaysia
;
_publ_contact_author_email     seikweng@um.edu.my
_publ_contact_author_fax     '03 7967 4193'
_publ_contact_author_phone     '03 7967 6778'
_publ_section_title
;
3,6-Dibromonaphthalene-2,7-diyl bis(trifluoromethanesulfonate)
;
loop_
    _publ_author_name
    _publ_author_address
    'Wu, Xiang-Xiang'
;
Henan University of Traditional Chinese Medicine
Zhengzhou 450008,
People's Republic of China
;
    'Wan, Yan'
;
Henan University of Traditional Chinese Medicine
Zhengzhou 450008,
People's Republic of China
;
    'Ng, Seik Weng'
;
Department of Chemistry
University of Malaya
50603 Kuala Lumpur
Malaysia
and
Chemistry Department
Faculty of Science
King Abdulaziz University
PO Box 80203 Jeddah
Saudi Arabia
;
data_I
_audit_creation_method     SHELXL-97
_chemical_name_systematic
;
3,6-Dibromonaphthalene-2,7-diyl bis(trifluoromethanesulfonate)
;
_chemical_name_common     ?
_chemical_formula_moiety     'C12 H4 Br2 F6 O6 S2'
_chemical_formula_sum     'C12 H4 Br2 F6 O6 S2'
_chemical_formula_iupac     'C12 H4 Br2 F6 O6 S2'
_chemical_formula_weight     582.09
_chemical_melting_point     ?
_symmetry_cell_setting     monoclinic
_symmetry_space_group_name_H-M     'P 21/n'
_symmetry_space_group_name_Hall     '-P 2yn'
loop_
    _symmetry_equiv_pos_as_xyz
    'x, y, z'
    '-x+1/2, y+1/2, -z+1/2'
    '-x, -y, -z'
    'x-1/2, -y-1/2, z-1/2'
_cell_length_a     5.2413(11)
_cell_length_b     26.450(6)
_cell_length_c     12.429(3)
_cell_angle_alpha     90.00
_cell_angle_beta     90.169(3)
_cell_angle_gamma     90.00
_cell_volume     1723.1(7)
_cell_formula_units_Z     4
_cell_measurement_reflns_used     5210
_cell_measurement_theta_min     0.77
_cell_measurement_theta_max     27.48
_cell_measurement_temperature     173(2)
_exptl_crystal_description     prism
_exptl_crystal_colour     colourless
_exptl_crystal_size_max     0.32
_exptl_crystal_size_mid     0.30
_exptl_crystal_size_min     0.20
_exptl_crystal_density_diffrn     2.244
_exptl_crystal_density_meas     ?
_exptl_crystal_density_method     'not measured'
_exptl_crystal_F_000     1120
_exptl_absorpt_coefficient_mu     5.040
_exptl_absorpt_correction_type     multi-scan
_exptl_absorpt_process_details     '(CrystalClear; Rigaku, 2007)'
_exptl_absorpt_correction_T_min     0.573
_exptl_absorpt_correction_T_max     1.000
_diffrn_ambient_temperature     173(2)
_diffrn_radiation_type     MoK\a
_diffrn_radiation_wavelength     0.71073
_diffrn_radiation_source     'fine-focus sealed tube'
_diffrn_radiation_monochromator     graphite
_diffrn_measurement_device_type     'Rigaku Saturn724+ CCD'
_diffrn_measurement_method     '\w scans at fixed \c = 45\%'
_diffrn_detector_area_resol_mean     ?
_diffrn_reflns_number     17398
_diffrn_reflns_av_R_equivalents     0.0483
_diffrn_reflns_av_sigmaI/netI     0.0347
_diffrn_reflns_theta_min     2.83
_diffrn_reflns_theta_max     27.49
_diffrn_reflns_theta_full     27.49
_diffrn_measured_fraction_theta_max     0.997
_diffrn_measured_fraction_theta_full     0.997
_diffrn_reflns_limit_h_min     -6
_diffrn_reflns_limit_h_max     6
_diffrn_reflns_limit_k_min     -34
_diffrn_reflns_limit_k_max     34
_diffrn_reflns_limit_l_min     -16
_diffrn_reflns_limit_l_max     16
_diffrn_standards_number     0
_diffrn_standards_interval_count     0
_diffrn_standards_interval_time     0
_diffrn_standards_decay_%     0
_reflns_number_total     3933
_reflns_number_gt     3662
_reflns_threshold_expression     I>2\s(I)
_refine_ls_structure_factor_coef     Fsqd
_refine_ls_matrix_type     full
_refine_ls_R_factor_all     0.0488
_refine_ls_R_factor_gt     0.0437
_refine_ls_wR_factor_gt     0.0916
_refine_ls_wR_factor_ref     0.0939
_refine_ls_goodness_of_fit_ref     1.157
_refine_ls_restrained_S_all     1.157
_refine_ls_number_reflns     3933
_refine_ls_number_parameters     253
_refine_ls_number_restraints     0
_refine_ls_hydrogen_treatment     constr
_refine_ls_weighting_scheme     calc
_refine_ls_weighting_details
         'calc w=1/[\s^2^(Fo^2^)+(0.0349P)^2^+2.4738P] where P=(Fo^2^+2Fc^2^)/3'
_atom_sites_solution_hydrogens     geom
_atom_sites_solution_primary     direct
_atom_sites_solution_secondary     difmap
_refine_ls_shift/su_max     0.001
_refine_ls_shift/su_mean     0.001
_refine_diff_density_max     0.788
_refine_diff_density_min     -0.445
_refine_ls_extinction_method     none
_refine_ls_extinction_coef     ?
loop_
    _atom_type_symbol
    _atom_type_description
    _atom_type_scat_dispersion_real
    _atom_type_scat_dispersion_imag
    _atom_type_scat_source
    'C' 'C' 0.0033 0.0016
                         'International Tables Vol C Tables 4.2.6.8 and 6.1.1.4'
    'H' 'H' 0.0000 0.0000
                         'International Tables Vol C Tables 4.2.6.8 and 6.1.1.4'
    'O' 'O' 0.0106 0.0060
                         'International Tables Vol C Tables 4.2.6.8 and 6.1.1.4'
    'F' 'F' 0.0171 0.0103
                         'International Tables Vol C Tables 4.2.6.8 and 6.1.1.4'
    'S' 'S' 0.1246 0.1234
                         'International Tables Vol C Tables 4.2.6.8 and 6.1.1.4'
    'Br' 'Br' -0.2901 2.4595
                         'International Tables Vol C Tables 4.2.6.8 and 6.1.1.4'
_computing_data_collection     'CrystalClear (Rigaku, 2007)'
_computing_cell_refinement     'CrystalClear (Rigaku, 2007)'
_computing_data_reduction     'CrystalClear (Rigaku, 2007)'
_computing_structure_solution     'SHELXS97 (Sheldrick, 2008)'
_computing_structure_refinement     'SHELXL97 (Sheldrick, 2008)'
_computing_molecular_graphics     'X-SEED (Barbour, 2001)'
_computing_publication_material     'publCIF (Westrip, 2010)'
loop_
    _atom_site_type_symbol
    _atom_site_label
    _atom_site_fract_x
    _atom_site_fract_y
    _atom_site_fract_z
    _atom_site_U_iso_or_equiv
    _atom_site_adp_type
    _atom_site_calc_flag
    _atom_site_refinement_flags
    _atom_site_occupancy
    _atom_site_symmetry_multiplicity
    _atom_site_disorder_assembly
    _atom_site_disorder_group
    Br Br1 -0.38667(8) 0.159089(15) 0.15955(3) 0.03395(12) Uani d . 1 1 . .
    Br Br2 0.69892(7) 0.232466(15) 0.59710(3) 0.03228(12) Uani d . 1 1 . .
    S S1 -0.51801(18) 0.01955(4) 0.30367(8) 0.0297(2) Uani d . 1 1 . .
    S S2 0.36288(18) 0.17543(4) 0.81831(7) 0.0286(2) Uani d . 1 1 . .
    F F1 -0.4753(6) 0.03529(11) 0.0989(2) 0.0519(7) Uani d . 1 1 . .
    F F2 -0.8431(5) 0.05488(10) 0.1624(2) 0.0486(7) Uani d . 1 1 . .
    F F3 -0.7393(6) -0.02313(10) 0.1425(2) 0.0576(8) Uani d . 1 1 . .
    F F4 -0.0166(5) 0.11242(10) 0.8258(2) 0.0501(7) Uani d . 1 1 . .
    F F5 0.3216(6) 0.08682(11) 0.9073(2) 0.0634(8) Uani d . 1 1 . .
    F F6 0.0909(5) 0.14491(11) 0.9781(2) 0.0506(7) Uani d . 1 1 . .
    O O1 -0.5105(5) 0.07808(10) 0.3257(2) 0.0295(6) Uani d . 1 1 . .
    O O2 -0.2705(6) -0.00101(11) 0.2966(3) 0.0435(7) Uani d . 1 1 . .
    O O3 -0.7065(6) -0.00149(13) 0.3702(3) 0.0523(9) Uani d . 1 1 . .
    O O4 0.4608(5) 0.14368(10) 0.71859(19) 0.0296(6) Uani d . 1 1 . .
    O O5 0.1917(5) 0.21376(10) 0.7854(2) 0.0339(6) Uani d . 1 1 . .
    O O6 0.5748(6) 0.18540(13) 0.8852(2) 0.0453(8) Uani d . 1 1 . .
    C C1 -0.2103(7) 0.14519(14) 0.2887(3) 0.0246(7) Uani d . 1 1 . .
    C C2 -0.2856(7) 0.10442(14) 0.3545(3) 0.0243(7) Uani d . 1 1 . .
    C C3 -0.1645(7) 0.09387(13) 0.4487(3) 0.0260(7) Uani d . 1 1 . .
    H H3 -0.2168 0.0658 0.4910 0.031 Uiso calc R 1 1 . .
    C C4 0.0403(7) 0.12493(13) 0.4835(3) 0.0247(7) Uani d . 1 1 . .
    C C5 0.1600(7) 0.11762(14) 0.5845(3) 0.0264(8) Uani d . 1 1 . .
    H H5 0.1130 0.0900 0.6292 0.032 Uiso calc R 1 1 . .
    C C6 0.3434(7) 0.15073(14) 0.6165(3) 0.0260(8) Uani d . 1 1 . .
    C C7 0.4289(7) 0.19063(13) 0.5502(3) 0.0247(7) Uani d . 1 1 . .
    C C8 0.3173(7) 0.19787(14) 0.4520(3) 0.0263(7) Uani d . 1 1 . .
    H H8 0.3742 0.2245 0.4068 0.032 Uiso calc R 1 1 . .
    C C9 0.1171(7) 0.16576(13) 0.4172(3) 0.0239(7) Uani d . 1 1 . .
    C C10 -0.0091(7) 0.17479(14) 0.3192(3) 0.0249(7) Uani d . 1 1 . .
    H H10 0.0457 0.2016 0.2740 0.030 Uiso calc R 1 1 . .
    C C11 -0.6552(9) 0.02223(16) 0.1672(3) 0.0374(9) Uani d . 1 1 . .
    C C12 0.1767(9) 0.12624(16) 0.8865(3) 0.0376(9) Uani d . 1 1 . .
loop_
    _atom_site_aniso_label
    _atom_site_aniso_U_11
    _atom_site_aniso_U_22
    _atom_site_aniso_U_33
    _atom_site_aniso_U_12
    _atom_site_aniso_U_13
    _atom_site_aniso_U_23
    Br1 0.0434(2) 0.0326(2) 0.0258(2) 0.00171(17) -0.00934(16) 0.00457(15)
    Br2 0.0305(2) 0.0321(2) 0.0343(2) -0.00321(15) 0.00105(15) -0.00809(15)
    S1 0.0307(5) 0.0236(5) 0.0348(5) -0.0030(4) -0.0049(4) 0.0053(4)
    S2 0.0322(5) 0.0296(5) 0.0239(4) 0.0006(4) -0.0044(4) -0.0032(4)
    F1 0.0710(19) 0.0505(17) 0.0342(14) -0.0086(14) 0.0094(13) -0.0054(12)
    F2 0.0517(16) 0.0439(15) 0.0501(15) 0.0067(12) -0.0195(12) 0.0014(12)
    F3 0.072(2) 0.0351(15) 0.0652(18) -0.0132(14) -0.0185(15) -0.0114(13)
    F4 0.0533(16) 0.0500(17) 0.0472(15) -0.0194(13) 0.0033(12) -0.0053(12)
    F5 0.083(2) 0.0451(17) 0.0623(18) 0.0213(15) 0.0097(16) 0.0221(14)
    F6 0.0611(17) 0.0595(18) 0.0313(13) -0.0012(14) 0.0112(12) -0.0017(12)
    O1 0.0299(13) 0.0263(14) 0.0321(14) 0.0015(11) -0.0038(11) -0.0013(11)
    O2 0.0354(16) 0.0268(15) 0.068(2) 0.0047(12) -0.0101(14) -0.0043(14)
    O3 0.0495(19) 0.056(2) 0.0515(19) -0.0178(16) -0.0005(15) 0.0233(16)
    O4 0.0347(14) 0.0324(15) 0.0218(12) 0.0063(11) -0.0046(10) -0.0033(10)
    O5 0.0431(16) 0.0275(14) 0.0312(14) 0.0057(12) -0.0002(12) -0.0021(11)
    O6 0.0403(16) 0.059(2) 0.0362(16) 0.0000(15) -0.0135(13) -0.0151(14)
    C1 0.0309(19) 0.0239(18) 0.0191(16) 0.0057(15) 0.0018(14) -0.0001(13)
    C2 0.0241(17) 0.0225(18) 0.0263(18) 0.0016(14) 0.0020(14) -0.0025(14)
    C3 0.036(2) 0.0194(17) 0.0228(17) 0.0014(15) 0.0035(14) 0.0012(13)
    C4 0.0329(19) 0.0198(17) 0.0213(17) 0.0040(15) 0.0016(14) -0.0008(13)
    C5 0.036(2) 0.0210(18) 0.0219(17) 0.0040(15) -0.0018(14) 0.0002(14)
    C6 0.0307(19) 0.030(2) 0.0176(16) 0.0070(15) -0.0020(14) -0.0015(14)
    C7 0.0259(17) 0.0194(17) 0.0289(18) 0.0007(14) -0.0002(14) -0.0055(14)
    C8 0.0316(19) 0.0209(18) 0.0265(18) 0.0026(15) 0.0050(14) -0.0013(14)
    C9 0.0311(19) 0.0171(17) 0.0237(17) 0.0053(14) 0.0026(14) -0.0026(13)
    C10 0.0321(19) 0.0227(18) 0.0200(16) 0.0053(15) 0.0042(14) 0.0018(13)
    C11 0.044(2) 0.028(2) 0.040(2) -0.0033(18) -0.0039(19) -0.0027(17)
    C12 0.048(2) 0.034(2) 0.031(2) 0.0055(19) 0.0030(18) 0.0018(17)
_geom_special_details
;
All e.s.d.'s (except the e.s.d. in the dihedral angle between two l.s. planes)
are estimated using the full covariance matrix. The cell e.s.d.'s are taken
into account individually in the estimation of e.s.d.'s in distances, angles
and torsion angles; correlations between e.s.d.'s in cell parameters are only
used when they are defined by crystal symmetry. An approximate (isotropic)
treatment of cell e.s.d.'s is used for estimating e.s.d.'s involving l.s.
planes.
;
loop_
    _geom_bond_atom_site_label_1
    _geom_bond_atom_site_label_2
    _geom_bond_site_symmetry_2
    _geom_bond_distance
    _geom_bond_publ_flag
    Br1 C1 . 1.886(3) ?
    Br2 C7 . 1.887(3) ?
    S1 O3 . 1.405(3) ?
    S1 O2 . 1.409(3) ?
    S1 O1 . 1.573(3) ?
    S1 C11 . 1.841(4) ?
    S2 O6 . 1.410(3) ?
    S2 O5 . 1.414(3) ?
    S2 O4 . 1.584(3) ?
    S2 C12 . 1.835(5) ?
    F1 C11 . 1.317(5) ?
    F2 C11 . 1.311(5) ?
    F3 C11 . 1.314(5) ?
    F4 C12 . 1.313(5) ?
    F5 C12 . 1.315(5) ?
    F6 C12 . 1.321(5) ?
    O1 C2 . 1.414(4) ?
    O4 C6 . 1.421(4) ?
    C1 C10 . 1.367(5) ?
    C1 C2 . 1.410(5) ?
    C2 C3 . 1.359(5) ?
    C3 C4 . 1.418(5) ?
    C3 H3 . 0.9500 ?
    C4 C5 . 1.415(5) ?
    C4 C9 . 1.417(5) ?
    C5 C6 . 1.359(5) ?
    C5 H5 . 0.9500 ?
    C6 C7 . 1.412(5) ?
    C7 C8 . 1.366(5) ?
    C8 C9 . 1.417(5) ?
    C8 H8 . 0.9500 ?
    C9 C10 . 1.405(5) ?
    C10 H10 . 0.9500 ?
loop_
    _geom_angle_atom_site_label_1
    _geom_angle_atom_site_label_2
    _geom_angle_atom_site_label_3
    _geom_angle_site_symmetry_1
    _geom_angle_site_symmetry_3
    _geom_angle
    _geom_angle_publ_flag
    O3 S1 O2 . . 122.2(2) ?
    O3 S1 O1 . . 107.7(2) ?
    O2 S1 O1 . . 111.60(16) ?
    O3 S1 C11 . . 106.5(2) ?
    O2 S1 C11 . . 108.3(2) ?
    O1 S1 C11 . . 97.59(16) ?
    O6 S2 O5 . . 122.32(19) ?
    O6 S2 O4 . . 107.69(17) ?
    O5 S2 O4 . . 111.13(15) ?
    O6 S2 C12 . . 106.2(2) ?
    O5 S2 C12 . . 107.73(19) ?
    O4 S2 C12 . . 99.18(17) ?
    C2 O1 S1 . . 123.3(2) ?
    C6 O4 S2 . . 119.3(2) ?
    C10 C1 C2 . . 119.6(3) ?
    C10 C1 Br1 . . 120.1(3) ?
    C2 C1 Br1 . . 120.4(3) ?
    C3 C2 C1 . . 121.7(3) ?
    C3 C2 O1 . . 120.2(3) ?
    C1 C2 O1 . . 117.7(3) ?
    C2 C3 C4 . . 119.6(3) ?
    C2 C3 H3 . . 120.2 ?
    C4 C3 H3 . . 120.2 ?
    C5 C4 C9 . . 119.6(3) ?
    C5 C4 C3 . . 121.6(3) ?
    C9 C4 C3 . . 118.7(3) ?
    C6 C5 C4 . . 118.9(3) ?
    C6 C5 H5 . . 120.6 ?
    C4 C5 H5 . . 120.6 ?
    C5 C6 C7 . . 122.4(3) ?
    C5 C6 O4 . . 118.7(3) ?
    C7 C6 O4 . . 118.8(3) ?
    C8 C7 C6 . . 119.3(3) ?
    C8 C7 Br2 . . 120.8(3) ?
    C6 C7 Br2 . . 119.8(3) ?
    C7 C8 C9 . . 120.2(3) ?
    C7 C8 H8 . . 119.9 ?
    C9 C8 H8 . . 119.9 ?
    C10 C9 C8 . . 120.6(3) ?
    C10 C9 C4 . . 120.0(3) ?
    C8 C9 C4 . . 119.4(3) ?
    C1 C10 C9 . . 120.3(3) ?
    C1 C10 H10 . . 119.8 ?
    C9 C10 H10 . . 119.8 ?
    F3 C11 F2 . . 109.8(4) ?
    F3 C11 F1 . . 109.2(4) ?
    F2 C11 F1 . . 109.7(4) ?
    F3 C11 S1 . . 108.1(3) ?
    F2 C11 S1 . . 111.0(3) ?
    F1 C11 S1 . . 109.0(3) ?
    F4 C12 F5 . . 109.7(4) ?
    F4 C12 F6 . . 109.5(4) ?
    F5 C12 F6 . . 108.9(3) ?
    F4 C12 S2 . . 110.0(3) ?
    F5 C12 S2 . . 110.2(3) ?
    F6 C12 S2 . . 108.4(3) ?
loop_
    _geom_torsion_atom_site_label_1
    _geom_torsion_atom_site_label_2
    _geom_torsion_atom_site_label_3
    _geom_torsion_atom_site_label_4
    _geom_torsion_site_symmetry_1
    _geom_torsion_site_symmetry_2
    _geom_torsion_site_symmetry_3
    _geom_torsion_site_symmetry_4
    _geom_torsion
    _geom_torsion_publ_flag
    O3 S1 O1 C2 . . . . 125.8(3) ?
    O2 S1 O1 C2 . . . . -10.9(3) ?
    C11 S1 O1 C2 . . . . -124.1(3) ?
    O6 S2 O4 C6 . . . . -146.3(3) ?
    O5 S2 O4 C6 . . . . -9.9(3) ?
    C12 S2 O4 C6 . . . . 103.3(3) ?
    C10 C1 C2 C3 . . . . 0.6(6) ?
    Br1 C1 C2 C3 . . . . -179.1(3) ?
    C10 C1 C2 O1 . . . . 173.5(3) ?
    Br1 C1 C2 O1 . . . . -6.2(4) ?
    S1 O1 C2 C3 . . . . -63.9(4) ?
    S1 O1 C2 C1 . . . . 123.0(3) ?
    C1 C2 C3 C4 . . . . 1.1(5) ?
    O1 C2 C3 C4 . . . . -171.6(3) ?
    C2 C3 C4 C5 . . . . 175.4(3) ?
    C2 C3 C4 C9 . . . . -1.4(5) ?
    C9 C4 C5 C6 . . . . 1.2(5) ?
    C3 C4 C5 C6 . . . . -175.5(3) ?
    C4 C5 C6 C7 . . . . -3.5(5) ?
    C4 C5 C6 O4 . . . . 179.2(3) ?
    S2 O4 C6 C5 . . . . -97.9(4) ?
    S2 O4 C6 C7 . . . . 84.7(4) ?
    C5 C6 C7 C8 . . . . 2.8(6) ?
    O4 C6 C7 C8 . . . . -179.9(3) ?
    C5 C6 C7 Br2 . . . . -176.1(3) ?
    O4 C6 C7 Br2 . . . . 1.2(4) ?
    C6 C7 C8 C9 . . . . 0.3(5) ?
    Br2 C7 C8 C9 . . . . 179.2(3) ?
    C7 C8 C9 C10 . . . . 176.1(3) ?
    C7 C8 C9 C4 . . . . -2.4(5) ?
    C5 C4 C9 C10 . . . . -176.9(3) ?
    C3 C4 C9 C10 . . . . 0.0(5) ?
    C5 C4 C9 C8 . . . . 1.7(5) ?
    C3 C4 C9 C8 . . . . 178.5(3) ?
    C2 C1 C10 C9 . . . . -2.1(5) ?
    Br1 C1 C10 C9 . . . . 177.7(3) ?
    C8 C9 C10 C1 . . . . -176.8(3) ?
    C4 C9 C10 C1 . . . . 1.8(5) ?
    O3 S1 C11 F3 . . . . -53.1(4) ?
    O2 S1 C11 F3 . . . . 80.0(3) ?
    O1 S1 C11 F3 . . . . -164.2(3) ?
    O3 S1 C11 F2 . . . . 67.4(4) ?
    O2 S1 C11 F2 . . . . -159.5(3) ?
    O1 S1 C11 F2 . . . . -43.7(3) ?
    O3 S1 C11 F1 . . . . -171.6(3) ?
    O2 S1 C11 F1 . . . . -38.5(3) ?
    O1 S1 C11 F1 . . . . 77.3(3) ?
    O6 S2 C12 F4 . . . . -176.0(3) ?
    O5 S2 C12 F4 . . . . 51.3(3) ?
    O4 S2 C12 F4 . . . . -64.5(3) ?
    O6 S2 C12 F5 . . . . -55.0(3) ?
    O5 S2 C12 F5 . . . . 172.4(3) ?
    O4 S2 C12 F5 . . . . 56.6(3) ?
    O6 S2 C12 F6 . . . . 64.2(3) ?
    O5 S2 C12 F6 . . . . -68.5(3) ?
    O4 S2 C12 F6 . . . . 175.8(3) ?
