# Supplementary material for: 3,6-Dibromo­naphthalene-2,7-diyl bis­(trifluoro­methane­sulfonate)
Source: Acta Crystallogr Sect E Struct Rep Online. 2011 Sep 30;67(Pt 10):o2698. doi: 10.1107/S1600536811037755 (PMC3201335; doi:10.1107/S1600536811037755)
Supplement: Supplementary file 2 [file e-67-o2698-Isup2.hkl]

# 
# h,k,l, Fc-squared, Fo-squared, sigma(Fo-squared) and status flag 
# 
data_I
_shelx_title '  P21/n' 
_shelx_refln_list_code          4 
_shelx_F_calc_maximum      260.59 
_exptl_crystal_F_000      1120.00 
_reflns_d_resolution_high  0.7699 
 
loop_ 
 _symmetry_equiv_pos_as_xyz 
 'x, y, z' 
 '-x+1/2, y+1/2, -z+1/2' 
 '-x, -y, -z' 
 'x-1/2, -y-1/2, z-1/2' 
 
_cell_length_a     5.2413 
_cell_length_b    26.4499 
_cell_length_c    12.4291 
_cell_angle_alpha  90.000 
_cell_angle_beta   90.169 
_cell_angle_gamma  90.000 
 
_shelx_F_squared_multiplier     1.000 
 
loop_ 
 _refln_index_h 
 _refln_index_k 
 _refln_index_l 
 _refln_F_squared_calc 
 _refln_F_squared_meas 
 _refln_F_squared_sigma 
 _refln_observed_status 
   2   0   0     2775.28     2671.08     53.96 o 
   4   0   0      129.48      162.80     23.04 o 
   6   0   0      921.00      917.53     79.41 o 
   1   1   0    21371.66    21552.56    192.45 o 
   2   1   0    16606.96    17186.19    107.85 o 
   3   1   0       10.70       35.37      9.11 o 
   4   1   0     1477.01     1500.10     44.65 o 
   5   1   0      121.84      113.54     16.08 o 
   6   1   0      220.68      268.84     33.18 o 
   1   2   0      665.89      540.63      9.63 o 
   2   2   0     3872.47     3559.00     49.24 o 
   3   2   0      114.92      179.41     10.62 o 
   4   2   0     3464.67     3574.66     79.02 o 
   5   2   0       91.76       86.60     12.56 o 
   6   2   0       11.95       68.98     18.37 o 
   1   3   0      382.89      389.88      8.98 o 
   2   3   0     1145.95     1155.10     35.55 o 
   3   3   0     9871.55     9767.27    192.90 o 
   4   3   0     2682.00     2703.30     45.23 o 
   5   3   0     2866.53     3037.27     58.20 o 
   6   3   0     1165.84     1216.65     64.13 o 
   0   4   0     2020.06     2105.20     46.44 o 
   1   4   0     1273.88     1229.92     22.80 o 
   2   4   0    14404.17    14891.41    152.66 o 
   3   4   0      279.82      318.43     17.45 o 
   4   4   0     6161.63     6289.41     83.26 o 
   5   4   0       30.01       47.50     14.61 o 
   6   4   0      170.63      118.86     33.14 o 
   1   5   0    33824.43    34943.24    263.52 o 
   2   5   0      473.60      498.45     17.97 o 
   3   5   0     2968.90     3009.13     51.50 o 
   4   5   0     6264.33     6223.20    109.11 o 
   5   5   0      417.61      394.23     28.16 o 
   6   5   0     1382.42     1478.76    133.97 o 
   0   6   0    46776.57    49406.23    539.85 o 
   1   6   0      275.36      302.92      8.63 o 
   2   6   0     7019.87     6828.06     51.43 o 
   3   6   0      832.06      772.76     17.93 o 
   4   6   0     3595.01     3717.73     71.01 o 
   5   6   0      114.65      146.10     27.16 o 
   6   6   0      260.77      207.79     23.83 o 
   1   7   0     1249.15     1127.28     24.02 o 
   2   7   0       49.27       50.39      8.06 o 
   3   7   0        4.34       20.44     13.43 o 
   4   7   0     3286.37     3087.09     69.30 o 
   5   7   0     1339.49     1528.81     59.79 o 
   6   7   0     1071.17     1081.22     69.25 o 
   0   8   0     7535.01     7887.19    103.96 o 
   1   8   0      248.82      239.25      8.77 o 
   2   8   0     4187.33     4299.82     48.86 o 
   3   8   0     1704.13     1491.30     39.83 o 
   4   8   0     3369.16     3526.13     94.72 o 
   5   8   0       13.10       54.39     15.97 o 
   6   8   0       55.80       39.43     15.09 o 
   1   9   0     6017.66     5891.26     67.96 o 
   2   9   0     9482.36     9850.80    124.61 o 
   3   9   0      287.37      300.31     28.50 o 
   4   9   0     1116.70     1206.54     50.58 o 
   5   9   0     4595.84     4909.74    169.11 o 
   6   9   0       17.68       51.68     14.42 o 
   0  10   0     3763.01     3622.87    118.58 o 
   1  10   0     5728.04     5644.94     62.17 o 
   2  10   0      231.88      272.61     21.47 o 
   3  10   0     4953.62     4904.98    212.13 o 
   4  10   0     2685.47     2949.12     76.98 o 
   5  10   0       63.87       52.65     20.65 o 
   6  10   0       22.77       39.54     12.01 o 
   1  11   0     1586.17     1531.65     53.98 o 
   2  11   0     6817.73     6658.92     88.20 o 
   3  11   0       67.45       82.87     35.78 o 
   4  11   0      239.87      287.07     26.90 o 
   5  11   0      843.87     1027.88     81.80 o 
   6  11   0       82.12       86.65     17.97 o 
   0  12   0    16893.77    17736.15    407.40 o 
   1  12   0     6834.25     6451.00     86.41 o 
   2  12   0      603.29      578.15     20.75 o 
   3  12   0       21.91       56.68     16.70 o 
   4  12   0     1503.49     1538.65     60.45 o 
   5  12   0      185.38      194.27     26.33 o 
   6  12   0        0.22       36.99     13.34 o 
   1  13   0     8998.10     9064.90    239.04 o 
   2  13   0      673.43      759.31     18.10 o 
   3  13   0     4384.62     4202.90    146.79 o 
   4  13   0       68.47      115.23     17.09 o 
   5  13   0      771.89      834.20     45.28 o 
   6  13   0        0.39       38.34     14.71 o 
   0  14   0       15.76       34.30      9.14 o 
   1  14   0    21454.32    21355.73    309.61 o 
   2  14   0     1253.50     1284.07     28.80 o 
   3  14   0      127.94      137.77     24.38 o 
   4  14   0      235.53      259.13     22.63 o 
   5  14   0      244.23      291.17     30.69 o 
   6  14   0       73.28       71.49     23.36 o 
   1  15   0     6508.74     6536.09    103.87 o 
   2  15   0      506.82      451.51     21.00 o 
   3  15   0     6655.70     6362.68    206.11 o 
   4  15   0       85.34       64.24     41.51 o 
   5  15   0      181.97      188.51     22.41 o 
   6  15   0      417.42      353.19     50.52 o 
   0  16   0     8148.00     8228.48    219.92 o 
   1  16   0     6135.09     6260.04    107.81 o 
   2  16   0        5.79       17.53      6.01 o 
   3  16   0       83.12      126.71     19.61 o 
   4  16   0      533.91      509.72     65.03 o 
   5  16   0      385.45      396.01     39.21 o 
   6  16   0        1.17       -8.10     24.26 o 
   1  17   0     1537.96     1624.21     87.45 o 
   2  17   0     6617.63     6358.31     91.25 o 
   3  17   0     4898.38     4868.65    190.52 o 
   4  17   0        0.10       40.65     20.02 o 
   5  17   0      286.81      248.28     39.49 o 
   0  18   0     2488.38     2535.70    432.72 o 
   1  18   0      110.89       92.13     19.39 o 
   2  18   0     2197.36     1965.07     55.40 o 
   3  18   0     3495.28     3522.81    211.85 o 
   4  18   0      913.73      995.40    194.16 o 
   5  18   0       65.21      102.12     44.66 o 
   1  19   0     1078.34     1088.04     54.11 o 
   2  19   0      915.90      848.59     29.04 o 
   3  19   0       15.25       52.98     15.01 o 
   4  19   0     1197.73     1114.30     53.29 o 
   5  19   0     1822.32     1868.98    123.80 o 
   0  20   0     1849.15     1981.17    116.11 o 
   1  20   0      377.33      397.89     28.05 o 
   2  20   0       67.55       74.74     12.37 o 
   3  20   0     2262.80     2347.28    148.92 o 
   4  20   0      470.70      464.81     59.55 o 
   5  20   0        2.62       40.89     16.98 o 
   1  21   0       55.87       68.11     16.16 o 
   2  21   0     1158.21     1054.48    124.27 o 
   3  21   0      586.41      544.40     71.16 o 
   4  21   0      358.21      380.97     33.91 o 
   5  21   0      607.37      671.92     59.56 o 
   0  22   0      183.01      202.69     41.10 o 
   1  22   0     2886.57     2760.71    115.63 o 
   2  22   0     2834.27     2632.67    188.89 o 
   3  22   0      510.71      537.07     36.98 o 
   4  22   0      346.81      368.06     38.02 o 
   5  22   0      130.81      188.29     30.53 o 
   1  23   0     2211.21     2433.54     82.47 o 
   2  23   0      869.58      826.93     59.80 o 
   3  23   0      104.90       60.97     14.42 o 
   4  23   0      616.19      784.98     53.14 o 
   5  23   0      267.77      269.40     37.54 o 
   0  24   0     1435.86     1668.64    130.47 o 
   1  24   0     3363.48     3524.76     78.21 o 
   2  24   0      167.92      160.75     21.59 o 
   3  24   0      458.80      501.49     41.24 o 
   4  24   0      790.45      881.87     65.66 o 
   1  25   0      182.49      209.68     23.59 o 
   2  25   0      577.75      653.22     54.58 o 
   3  25   0     1136.13     1106.74     59.33 o 
   4  25   0      500.13      515.76     52.44 o 
   0  26   0     1575.88     1935.32    128.00 o 
   1  26   0      175.72      219.71     28.28 o 
   2  26   0      683.39      727.03     83.96 o 
   3  26   0      546.08      547.28     72.62 o 
   4  26   0        0.76       67.06     20.67 o 
   1  27   0       58.87       55.57     16.16 o 
   2  27   0     3388.64     3591.54    125.42 o 
   3  27   0        4.69       92.64     28.54 o 
   4  27   0      148.48      110.02     33.70 o 
   0  28   0     4319.67     4599.12    180.43 o 
   1  28   0        4.13       25.64     12.10 o 
   2  28   0       97.62      152.86     32.59 o 
   3  28   0      168.45      151.58     34.23 o 
   1  29   0      588.44      606.39     50.54 o 
   2  29   0     1335.55     1473.85    130.60 o 
   3  29   0      150.17      156.10     31.25 o 
   0  30   0      148.10      172.92     36.48 o 
   1  30   0      547.67      556.09     45.13 o 
   2  30   0     1258.85     1407.20    106.00 o 
   3  30   0      183.63      203.29     58.33 o 
   1  31   0       27.11       56.85     39.27 o 
   2  31   0       25.06      103.39     39.62 o 
   0  32   0      222.46      181.90     43.47 o 
   1  32   0      789.29      867.35     84.10 o 
   2  32   0       29.04       87.24     26.36 o 
   1  33   0      185.23      246.01     54.64 o 
   0  34   0      229.21      289.88    125.90 o 
  -5   0   1     8413.03     9427.21    274.76 o 
  -3   0   1     7478.45     7482.47    114.78 o 
  -1   0   1     9635.15     9457.07    139.37 o 
   1   0   1     3589.83     3650.39    103.63 o 
   3   0   1     1849.63     1477.68     98.44 o 
   5   0   1     1417.14     1384.33     62.47 o 
  -6   1   1      771.73      876.09     78.35 o 
  -5   1   1     1420.98     1454.58     58.92 o 
  -4   1   1      536.05      498.32     19.88 o 
  -3   1   1     2869.26     2806.79     56.39 o 
  -2   1   1     4394.70     4330.40     87.55 o 
  -1   1   1     4006.78     3862.32     54.64 o 
   1   1   1     5379.97     5056.51     50.95 o 
   2   1   1     2004.83     1889.36     25.28 o 
   3   1   1    12387.22    12673.28    212.49 o 
   4   1   1     1308.36     1274.10     39.87 o 
   5   1   1      713.03      797.18     38.95 o 
   6   1   1      158.61      149.97     24.25 o 
  -6   2   1        1.36       50.79     15.00 o 
  -5   2   1     2346.62     2446.04     61.51 o 
  -4   2   1     1347.72     1317.75     41.10 o 
  -3   2   1    11204.45    11452.90    109.95 o 
  -2   2   1     1497.69     1530.65     44.70 o 
  -1   2   1      958.11      785.72     22.12 o 
   1   2   1     2454.78     2443.43     37.69 o 
   2   2   1     6684.50     6963.36     79.30 o 
   3   2   1       17.52       43.29      8.90 o 
   4   2   1       93.60       92.07      8.09 o 
   5   2   1      814.77      945.25     51.56 o 
   6   2   1      313.09      311.37     33.55 o 
  -6   3   1     1239.25     1245.96     55.01 o 
  -5   3   1      388.49      379.30     25.18 o 
  -4   3   1       13.34       40.75     10.45 o 
  -3   3   1     1366.99     1360.45     41.04 o 
  -2   3   1    19468.66    18949.30    258.73 o 
  -1   3   1     3334.95     3541.86     48.65 o 
   0   3   1        8.75       60.58      6.29 o 
   1   3   1    16545.69    17218.10    101.98 o 
   2   3   1     4937.35     4839.62     83.39 o 
   3   3   1      171.46      160.07      9.28 o 
   4   3   1     4829.83     4849.04     78.91 o 
   5   3   1     1036.13     1142.72     40.53 o 
   6   3   1      336.59      341.76     28.29 o 
  -6   4   1       92.67       65.39     25.20 o 
  -5   4   1      227.10      245.40     29.91 o 
  -4   4   1     2364.53     2339.97     57.57 o 
  -3   4   1     3839.13     3769.47     42.91 o 
  -2   4   1     1442.08     1495.74     32.75 o 
  -1   4   1    66681.13    72497.32    374.32 o 
   0   4   1     9198.25     9423.65     95.93 o 
   1   4   1    16967.86    16073.11    113.60 o 
   2   4   1      971.25     1069.21     22.43 o 
   3   4   1     9160.03     9233.85    103.71 o 
   4   4   1       52.52       82.34     12.17 o 
   5   4   1     1377.76     1476.98     51.13 o 
   6   4   1      781.69      974.09     92.71 o 
  -6   5   1     1186.53     1347.22    143.25 o 
  -5   5   1        0.36       32.72     14.71 o 
  -4   5   1       28.22       45.23     10.46 o 
  -3   5   1     7333.89     7568.29    127.13 o 
  -2   5   1      901.82      912.00     23.59 o 
  -1   5   1    21891.32    22576.38    119.71 o 
   0   5   1     1355.68     1416.73     20.85 o 
   1   5   1    12062.49    12723.94    129.82 o 
   2   5   1     1813.83     2069.31     69.12 o 
   3   5   1     6977.14     6727.28     92.00 o 
   4   5   1     1656.59     1542.11     41.27 o 
   5   5   1      850.67      865.58     52.06 o 
   6   5   1      693.89      764.16     47.01 o 
  -6   6   1      195.03      220.63     27.63 o 
  -5   6   1      271.81      260.73     45.26 o 
  -4   6   1      175.70      191.83     14.54 o 
  -3   6   1       15.99       54.53     14.26 o 
  -2   6   1    15342.66    15746.11    145.27 o 
  -1   6   1    31626.25    32680.51    355.82 o 
   0   6   1       56.19       58.48      3.61 o 
   1   6   1     1887.71     1703.74     29.22 o 
   2   6   1     8254.91     9041.20     94.97 o 
   3   6   1     7403.86     7319.92    108.08 o 
   4   6   1     2626.13     2626.32     53.26 o 
   5   6   1      690.65      793.64     46.04 o 
   6   6   1      226.50      135.70     23.13 o 
  -6   7   1       10.90       38.17     16.57 o 
  -5   7   1       16.83       60.82     28.47 o 
  -4   7   1      395.53      396.19     26.64 o 
  -3   7   1       14.84       38.61      8.39 o 
  -2   7   1     2934.78     3069.87     29.50 o 
  -1   7   1    15193.06    15331.22    136.89 o 
   0   7   1     9243.67     9282.14    108.81 o 
   1   7   1    18072.33    18538.64    269.80 o 
   2   7   1     9957.45    10243.18    129.72 o 
   3   7   1      208.22      210.12     14.54 o 
   4   7   1      147.68      116.38     12.74 o 
   5   7   1      160.35      187.21     20.38 o 
   6   7   1        1.68       38.34     26.28 o 
  -6   8   1      136.00      129.28     27.43 o 
  -5   8   1      107.27      136.60     39.71 o 
  -4   8   1       52.64       44.97     12.78 o 
  -3   8   1     1079.27     1010.73     31.09 o 
  -2   8   1     7456.03     7314.83    106.96 o 
  -1   8   1     6485.41     6050.88     34.95 o 
   0   8   1    33773.41    35329.74    303.74 o 
   1   8   1      495.57      612.28     14.31 o 
   3   8   1     1673.21     1665.38     43.61 o 
   4   8   1      921.81      928.45     41.30 o 
   5   8   1      803.24      833.11     53.06 o 
   6   8   1      336.42      362.53     40.40 o 
  -6   9   1       54.06       88.60     18.22 o 
  -5   9   1      497.07      498.84     53.44 o 
  -4   9   1     1943.60     1867.01     87.21 o 
  -3   9   1        5.90       33.40     14.15 o 
  -2   9   1     8654.13     8655.52    165.68 o 
  -1   9   1     4820.40     4428.48     32.73 o 
   0   9   1    32533.92    34814.21    352.57 o 
   1   9   1     2930.06     2758.14     45.49 o 
   2   9   1    41001.68    25116.71   6684.86 o 
   3   9   1      731.47      785.79     29.21 o 
   4   9   1      279.92      264.92     23.75 o 
   5   9   1      733.28      656.74     47.55 o 
   6   9   1      300.93      333.98     39.70 o 
  -6  10   1      428.06      379.45     40.02 o 
  -5  10   1      193.59      248.09     39.04 o 
  -4  10   1      848.22      852.90     38.62 o 
  -3  10   1     7447.09     7312.66    141.68 o 
  -2  10   1     8945.76     9007.70    214.78 o 
  -1  10   1      260.37      289.25     10.05 o 
   0  10   1     7774.35     8041.93    118.72 o 
   1  10   1      254.48      260.67      9.38 o 
   2  10   1        6.56       42.32      9.38 o 
   3  10   1     1515.46     1470.71     45.58 o 
   4  10   1      455.93      417.24     37.35 o 
   5  10   1      329.86      316.47     67.47 o 
   6  10   1      277.91      235.48     61.96 o 
  -6  11   1      136.87      107.63     24.95 o 
  -5  11   1     1272.44     1311.13     57.61 o 
  -4  11   1     2296.98     2203.72     56.63 o 
  -3  11   1     1136.88     1128.63     53.35 o 
  -2  11   1       56.83       68.01      7.51 o 
  -1  11   1      261.86      303.41     11.80 o 
   0  11   1      688.93      623.05     23.98 o 
   1  11   1     4348.44     4569.72    101.04 o 
   2  11   1     8123.50     7545.42    103.61 o 
   3  11   1      396.19      469.90     35.82 o 
   4  11   1     2721.70     2720.00     73.43 o 
   5  11   1     4172.22     4073.37    136.18 o 
   6  11   1        0.58       25.11     15.48 o 
  -6  12   1      149.06      154.93     48.28 o 
  -5  12   1     1468.98     1359.57     58.67 o 
  -4  12   1     5714.07     5850.05    241.71 o 
  -3  12   1       81.96       96.62     14.43 o 
  -2  12   1       39.75       55.88      3.63 o 
  -1  12   1     6702.94     6504.61     63.80 o 
   0  12   1       65.67      101.40     12.45 o 
   1  12   1      435.71      417.74     15.87 o 
   2  12   1       91.92       98.05      7.13 o 
   3  12   1     5892.87     6010.57    107.20 o 
   4  12   1      657.54      636.85     26.59 o 
   5  12   1      106.12       87.55     24.31 o 
   6  12   1     2142.08     2309.76    216.23 o 
  -6  13   1     1581.09     1468.54    215.82 o 
  -5  13   1       18.98       51.33     13.71 o 
  -4  13   1       18.38       59.06     23.18 o 
  -3  13   1      569.07      507.51     35.11 o 
  -2  13   1     5698.44     5487.81     97.52 o 
  -1  13   1     1106.91     1051.28     32.76 o 
   0  13   1     2749.49     2914.30     71.27 o 
   1  13   1     1433.70     1472.23     39.95 o 
   2  13   1      125.40       99.85      7.70 o 
   3  13   1     2656.85     2608.32     69.87 o 
   4  13   1     4594.89     5070.72    168.52 o 
   5  13   1      227.40      210.42     42.39 o 
   6  13   1      188.15      218.86     48.58 o 
  -6  14   1      318.60      237.89     70.66 o 
  -5  14   1      159.16      227.22     39.38 o 
  -4  14   1     4742.69     4994.39    227.89 o 
  -3  14   1       24.61       19.49     10.01 o 
  -2  14   1    12192.79    11826.31    158.59 o 
  -1  14   1      647.67      637.19     36.26 o 
   0  14   1     2460.75     2650.46     51.71 o 
   1  14   1     4656.86     4911.49     65.71 o 
   2  14   1     5279.05     5276.78     91.28 o 
   3  14   1      336.44      389.90     63.30 o 
   4  14   1     1019.42     1079.37     82.00 o 
   5  14   1      231.24      228.88     39.74 o 
   6  14   1      622.03      592.27     56.27 o 
  -6  15   1     1260.61     1110.81    133.87 o 
  -5  15   1       14.10       48.30     18.15 o 
  -4  15   1        4.45       27.54     24.29 o 
  -3  15   1       87.38      104.32     58.16 o 
  -2  15   1     7089.80     6761.82    126.55 o 
  -1  15   1     4938.32     5046.13    102.38 o 
   0  15   1       11.65       39.48     16.06 o 
   1  15   1     5889.69     5825.85     97.73 o 
   2  15   1      183.03      176.14     33.82 o 
   3  15   1       17.06       26.11     12.69 o 
   4  15   1     1212.43     1355.10     52.97 o 
   5  15   1      442.38      478.69     41.65 o 
   6  15   1      385.74      402.07     53.39 o 
  -6  16   1       10.73       29.65     31.90 o 
  -5  16   1      466.45      492.70     57.81 o 
  -4  16   1     2556.70     2588.25    200.17 o 
  -3  16   1      234.20      190.28     23.00 o 
  -2  16   1     2217.90     1931.16     44.33 o 
  -1  16   1     4572.91     4624.19    102.34 o 
   0  16   1     2433.90     2383.63     57.05 o 
   1  16   1       21.30       41.38     10.96 o 
   2  16   1     2901.35     3037.04     52.90 o 
   3  16   1     4248.85     4053.20    153.42 o 
   4  16   1      247.03      268.45     22.61 o 
   5  16   1       11.63       37.29     17.37 o 
   6  16   1     1278.81     1194.90    191.54 o 
  -5  17   1      121.52       80.63     33.94 o 
  -4  17   1       27.39       38.74     14.51 o 
  -3  17   1     2365.92     2267.11    101.45 o 
  -2  17   1     1530.27     1433.70     57.81 o 
  -1  17   1      633.29      575.79     28.49 o 
   0  17   1     6376.68     6666.72    125.85 o 
   1  17   1      100.81      109.08     34.46 o 
   2  17   1     1942.12     1829.81     48.96 o 
   3  17   1        2.44       20.57     30.91 o 
   4  17   1      306.34      389.75     40.71 o 
   5  17   1     1979.60     2103.77     84.78 o 
  -5  18   1      769.72      876.99     72.08 o 
  -4  18   1       55.55       45.72     14.22 o 
  -3  18   1      939.96      967.76     74.51 o 
  -2  18   1    14113.13    13414.65    263.43 o 
  -1  18   1     2095.63     2196.17    123.36 o 
   0  18   1     5992.14     5786.60    153.07 o 
   1  18   1        0.51        7.74     18.64 o 
   2  18   1      276.21      295.08     32.22 o 
   3  18   1      165.49      234.66     49.42 o 
   4  18   1     4649.89     4539.79    174.13 o 
   5  18   1      261.48      188.73     39.26 o 
  -5  19   1        9.36       44.52     17.03 o 
  -4  19   1       43.64       61.99     27.23 o 
  -3  19   1       65.06       67.71     14.69 o 
  -2  19   1     4746.45     4456.85    152.00 o 
  -1  19   1     1081.64     1026.71     48.94 o 
   0  19   1     3287.44     3629.77     73.28 o 
   1  19   1       27.55       49.66     26.45 o 
   2  19   1     3647.53     3485.84     80.39 o 
   3  19   1     1533.70     1698.27    138.22 o 
   4  19   1       23.74       31.51     11.16 o 
   5  19   1       32.60       33.34     16.13 o 
  -5  20   1      673.93      749.65     65.96 o 
  -4  20   1       23.49      104.06     21.70 o 
  -3  20   1       32.83       54.40     10.86 o 
  -2  20   1      693.01      579.76     82.81 o 
  -1  20   1      895.67     1040.87     48.97 o 
   0  20   1     6729.32     6999.11    130.14 o 
   1  20   1     1867.68     1909.81     65.26 o 
   2  20   1      776.39      711.29     46.46 o 
   3  20   1       18.15       38.40     18.36 o 
   4  20   1     1777.02     1778.31     99.40 o 
   5  20   1      117.94       77.75     28.19 o 
  -5  21   1      126.95       93.31     24.71 o 
  -4  21   1      191.97      133.11     57.55 o 
  -3  21   1      559.84      530.72     36.92 o 
  -2  21   1      595.01      487.57     41.30 o 
  -1  21   1        0.72       77.73     18.99 o 
   0  21   1     2963.54     3305.01    103.48 o 
   1  21   1    12483.66    13286.04    300.97 o 
   2  21   1     5120.96     5104.15    138.99 o 
   3  21   1      798.69      700.42     47.48 o 
   4  21   1       66.77       29.78     22.14 o 
   5  21   1      146.30      169.82     37.46 o 
  -5  22   1      114.27      100.90     25.78 o 
  -4  22   1      840.66      950.50    118.79 o 
  -3  22   1      597.09      624.20     92.78 o 
  -2  22   1      860.95      832.05     86.48 o 
  -1  22   1     1391.51     1669.77     58.15 o 
   0  22   1       13.35       75.48     13.47 o 
   1  22   1       46.81      114.77     30.61 o 
   2  22   1       26.35       52.70     11.76 o 
   3  22   1     1715.62     1416.01    127.97 o 
   4  22   1       85.05       75.96     15.19 o 
   5  22   1      111.27      105.75     26.14 o 
  -5  23   1      140.15      110.33     22.60 o 
  -4  23   1       55.83       48.52     19.44 o 
  -3  23   1     1348.62     1356.00     94.22 o 
  -2  23   1      122.92      132.42     33.06 o 
  -1  23   1       27.53       73.28     16.08 o 
   0  23   1      519.77      503.38     37.92 o 
   1  23   1    13352.16    13704.52    446.09 o 
   2  23   1      766.82      790.54     43.96 o 
   3  23   1      957.11      874.32     49.73 o 
   4  23   1      214.60      143.50     37.51 o 
   5  23   1       23.93       89.36     21.93 o 
  -4  24   1     1736.29     1769.52    115.76 o 
  -3  24   1      408.09      423.64     49.44 o 
  -2  24   1       56.39       58.42     13.93 o 
  -1  24   1     7650.57     7985.22    134.75 o 
   0  24   1     1131.81     1219.98     49.90 o 
   1  24   1       37.66      125.55     28.98 o 
   2  24   1      362.42      410.87     30.86 o 
   3  24   1      268.82      324.22     36.96 o 
   4  24   1      192.66      202.88     31.62 o 
  -4  25   1      223.41      184.12     35.29 o 
  -3  25   1      132.58      179.80     44.17 o 
  -2  25   1     1576.40     1646.35    167.27 o 
  -1  25   1      390.02      380.99     35.09 o 
   0  25   1      105.79      152.39     26.60 o 
   1  25   1       14.62       22.81     10.71 o 
   2  25   1        3.06       67.12     28.85 o 
   3  25   1      892.29      834.31     75.20 o 
   4  25   1      370.35      354.77     39.45 o 
  -4  26   1      209.52      254.09     76.97 o 
  -3  26   1     1801.34     1796.82    171.32 o 
  -2  26   1      306.00      395.54     80.00 o 
  -1  26   1      212.37      265.03     32.29 o 
   0  26   1      810.49     1016.21     94.27 o 
   1  26   1        1.74       36.92     14.34 o 
   2  26   1      229.37      267.07     54.68 o 
   3  26   1       39.13      125.15     22.60 o 
   4  26   1      326.45      375.68     44.69 o 
  -4  27   1       30.01       85.76     36.09 o 
  -3  27   1      809.69      726.09     99.64 o 
  -2  27   1      107.76      118.38     39.50 o 
  -1  27   1      754.78      834.47     52.59 o 
   0  27   1       13.94       51.90     20.66 o 
   1  27   1      604.90      574.18     41.84 o 
   2  27   1      314.98      283.47     89.32 o 
   3  27   1     1052.68     1017.81     86.10 o 
   4  27   1        1.25       49.79     16.69 o 
  -3  28   1      806.73      678.00     66.98 o 
  -2  28   1      210.85      167.51     29.07 o 
  -1  28   1      730.29      929.61     96.42 o 
   0  28   1        8.17       44.10     17.72 o 
   1  28   1      912.08      910.38     94.14 o 
   2  28   1       69.79      124.86     27.85 o 
   3  28   1      185.58      151.78     43.86 o 
  -3  29   1      317.91      340.29     46.46 o 
  -2  29   1       45.14       37.35     22.77 o 
  -1  29   1      704.66      680.38     60.13 o 
   0  29   1       20.68       43.83     13.48 o 
   1  29   1        1.75       55.55     30.84 o 
   2  29   1      242.70      213.74     36.85 o 
   3  29   1      432.24      427.20     79.38 o 
  -3  30   1     1040.14      977.19    104.20 o 
  -2  30   1       76.95       72.05     50.20 o 
  -1  30   1      150.48      163.47     28.94 o 
   0  30   1     1200.93     1364.77    102.76 o 
   1  30   1      277.84      318.11     41.28 o 
   2  30   1      970.29      958.80     75.95 o 
   3  30   1      115.36       93.78     27.96 o 
  -2  31   1      498.18      536.95     57.00 o 
  -1  31   1       17.35       26.08     10.65 o 
   0  31   1       26.26       63.48     18.18 o 
   1  31   1     1915.32     2114.27    208.90 o 
   2  31   1        3.33       15.56     35.88 o 
  -2  32   1       84.27      126.73     34.46 o 
  -1  32   1     1830.45     2016.24    265.33 o 
   0  32   1      144.99      105.29     21.67 o 
   1  32   1        2.86       46.93     15.88 o 
   2  32   1        1.49       27.31     27.34 o 
  -1  33   1       78.20       66.96     18.41 o 
   0  33   1      243.21      139.89     29.66 o 
   1  33   1     1652.77     1729.51    279.74 o 
   0  34   1        7.14       39.45     13.14 o 
  -6   0   2        6.91       47.24     20.47 o 
  -4   0   2     3868.42     4015.90     89.54 o 
  -2   0   2    15377.70    16352.06    326.88 o 
   0   0   2    14737.32    14909.94    206.39 o 
   2   0   2    46615.89    47375.43    526.23 o 
   4   0   2     1751.44     1802.39     77.33 o 
   6   0   2      155.57      254.16     69.86 o 
  -6   1   2      203.79      179.36     22.47 o 
  -5   1   2       15.76       36.34      9.90 o 
  -4   1   2      199.56      222.00     13.83 o 
  -3   1   2     1297.00     1247.27     34.42 o 
  -2   1   2     6409.47     5993.09    103.60 o 
  -1   1   2     6890.45     6527.62     56.36 o 
   0   1   2     3946.16     4070.14     32.77 o 
   1   1   2    10974.27    11111.97     95.65 o 
   2   1   2     2383.82     2302.49     28.02 o 
   3   1   2     2956.25     2910.25     73.00 o 
   4   1   2      689.15      723.28     38.13 o 
   5   1   2       21.87       50.70     14.88 o 
   6   1   2      107.94      116.95     24.14 o 
  -6   2   2      213.44      172.57     23.99 o 
  -5   2   2       81.35       71.62      9.67 o 
  -4   2   2      695.41      759.81     26.09 o 
  -3   2   2      157.26      198.53     16.64 o 
  -2   2   2     1824.04     1813.20     40.49 o 
  -1   2   2    17682.02    18696.28    187.08 o 
   0   2   2     6773.65     6978.10     45.84 o 
   1   2   2     2868.46     2883.96     36.28 o 
   2   2   2     3730.14     3694.56     58.69 o 
   3   2   2     1623.75     1649.30     38.82 o 
   4   2   2     9190.71     9520.90    176.22 o 
   5   2   2      428.60      379.01     31.11 o 
   6   2   2        2.53       50.49     19.44 o 
  -6   3   2      181.11      194.48     28.76 o 
  -5   3   2       42.07       46.75     10.13 o 
  -4   3   2     6115.72     6311.87    110.54 o 
  -3   3   2     2421.76     2380.20     63.18 o 
  -2   3   2     4884.64     4656.63     56.66 o 
  -1   3   2    12506.00    12170.14    111.87 o 
   0   3   2    18963.43    19985.08    187.70 o 
   1   3   2    32601.57    33301.52    148.21 o 
   2   3   2     3504.20     3455.64     62.66 o 
   3   3   2       61.01       84.56     14.07 o 
   4   3   2      288.98      297.11     20.63 o 
   5   3   2     7059.43     7755.45    134.24 o 
   6   3   2       65.52       91.26     16.10 o 
  -6   4   2     1459.54     1602.51    132.03 o 
  -5   4   2      318.23      315.79     26.92 o 
  -4   4   2     2972.74     3000.69     59.01 o 
  -3   4   2      120.09      109.05     14.17 o 
  -2   4   2        9.06       27.95      6.71 o 
  -1   4   2    12968.10    13984.55    116.56 o 
   0   4   2      204.86      217.56      8.64 o 
   1   4   2     6441.22     6433.28     45.09 o 
   2   4   2        3.41       32.76      6.07 o 
   3   4   2     6870.53     6773.60     97.90 o 
   4   4   2     1165.60     1202.93     41.09 o 
   5   4   2       48.60       61.23     13.92 o 
   6   4   2     2072.53     2195.08    103.94 o 
  -6   5   2      136.53      130.41     31.36 o 
  -5   5   2       13.02       57.49     11.75 o 
  -4   5   2     1224.16     1157.30     34.66 o 
  -3   5   2      287.66      312.14     17.84 o 
  -2   5   2     2155.73     2069.11     20.09 o 
  -1   5   2     9658.79    10474.69     91.39 o 
   0   5   2     2599.98     2699.15     37.65 o 
   1   5   2     8643.04     8338.93     58.23 o 
   2   5   2     5477.98     5646.15     85.28 o 
   3   5   2      107.97       92.14      8.22 o 
   4   5   2      557.73      583.95     29.81 o 
   5   5   2      693.56      829.53     59.05 o 
   6   5   2      301.40      314.10     38.66 o 
  -6   6   2     1731.68     1762.34    158.32 o 
  -5   6   2      716.82      668.36     43.08 o 
  -4   6   2     2590.56     2612.51     54.58 o 
  -3   6   2     1195.89     1201.40     30.71 o 
  -2   6   2     1298.30     1215.86     33.11 o 
   0   6   2    23402.33    24709.55    240.72 o 
   1   6   2      900.11      998.85     25.19 o 
   2   6   2      722.07      957.59     23.46 o 
   3   6   2      167.38      190.75     13.86 o 
   4   6   2     1656.74     1641.52     47.34 o 
   5   6   2      610.44      755.88     62.50 o 
   6   6   2      623.73      690.88     47.08 o 
  -6   7   2       28.95       51.59     13.27 o 
  -5   7   2      185.49      188.90     25.09 o 
  -4   7   2      919.62      895.18     29.15 o 
  -3   7   2    12964.94    13433.99    209.56 o 
  -2   7   2     4461.52     4250.97     61.18 o 
  -1   7   2    24419.98    24953.87    205.58 o 
   0   7   2       71.81       90.55     14.79 o 
   1   7   2     6305.62     6608.92     49.96 o 
   2   7   2     1780.51     1571.56     38.78 o 
   3   7   2     3173.98     3002.94     53.69 o 
   4   7   2      460.82      456.31     19.31 o 
   5   7   2       20.41       74.67     14.72 o 
   6   7   2      346.88      302.01     26.42 o 
  -6   8   2      861.11      926.46     65.54 o 
  -5   8   2     3215.42     3597.66    128.54 o 
  -4   8   2     1291.98     1214.04     34.46 o 
  -3   8   2       14.63       32.56      3.79 o 
  -2   8   2      140.15       85.49      7.04 o 
  -1   8   2    18932.31    19595.80    157.52 o 
   0   8   2      217.72      210.74      8.53 o 
   1   8   2      175.49      177.86      9.22 o 
   2   8   2       81.49       80.53      5.53 o 
   3   8   2        4.47       36.60      8.88 o 
   4   8   2      377.11      383.63     19.65 o 
   5   8   2     1970.06     2000.93     63.75 o 
   6   8   2      257.19      219.36     51.83 o 
  -6   9   2      145.23      113.93     39.84 o 
  -5   9   2       19.62       34.73     12.44 o 
  -4   9   2      448.93      499.77     29.10 o 
  -3   9   2    13918.29    13718.56    454.01 o 
  -2   9   2     5376.12     5392.14     61.57 o 
  -1   9   2     2848.24     2776.33     31.69 o 
   0   9   2    27816.89    30405.03    222.95 o 
   1   9   2      545.63      537.47     16.23 o 
   2   9   2     1029.95     1290.93     39.81 o 
   3   9   2     1287.92     1302.53     37.83 o 
   4   9   2     1149.60     1204.25     34.32 o 
   5   9   2      850.81      844.00     50.93 o 
   6   9   2     1267.50     1191.66     95.29 o 
  -6  10   2       17.16       39.99     24.84 o 
  -5  10   2     1102.96     1183.29     58.87 o 
  -4  10   2      419.73      440.98     32.99 o 
  -3  10   2     2403.97     2377.67     54.85 o 
  -2  10   2     3757.20     3638.71     53.45 o 
  -1  10   2      262.28      285.49      9.60 o 
   0  10   2       27.14       47.25      6.58 o 
   1  10   2     4354.10     4594.26     80.94 o 
   2  10   2     5618.79     5368.97     94.89 o 
   3  10   2     3048.43     2804.48     55.23 o 
   4  10   2     1096.67     1026.33     66.52 o 
   5  10   2     2465.30     2615.91     83.52 o 
   6  10   2       15.48       55.77     13.33 o 
  -6  11   2       25.17       33.63     15.16 o 
  -5  11   2     1226.86     1052.12     50.53 o 
  -4  11   2      162.32      146.75     21.88 o 
  -3  11   2     5884.19     5781.99    110.92 o 
  -2  11   2      209.39      242.71      8.14 o 
  -1  11   2     2225.65     2099.26     47.21 o 
   0  11   2    22310.49    22248.33    254.20 o 
   1  11   2     1503.43     1581.06     47.62 o 
   2  11   2      670.74      665.62     23.22 o 
   3  11   2      206.77      214.07     30.99 o 
   4  11   2     1125.95     1157.43     43.38 o 
   5  11   2        2.02       16.11     19.70 o 
   6  11   2       40.10       79.60     34.73 o 
  -6  12   2       30.32       54.03     15.73 o 
  -5  12   2      321.27      327.54     39.74 o 
  -4  12   2       72.65       60.52     19.57 o 
  -3  12   2     1449.71     1356.56     57.54 o 
  -2  12   2     3154.84     2998.83     54.17 o 
  -1  12   2     4656.09     4631.82     86.26 o 
   0  12   2     2934.63     2957.50    105.55 o 
   1  12   2     7396.50     7347.10     97.80 o 
   2  12   2    11889.17    11964.51    187.37 o 
   3  12   2    11146.64    11008.81    185.83 o 
   4  12   2      518.00      530.79     25.83 o 
   5  12   2      811.31      839.75     43.30 o 
   6  12   2       59.64       85.24     17.96 o 
  -6  13   2       58.97       42.76     15.12 o 
  -5  13   2      234.36      269.76     28.71 o 
  -4  13   2       20.85       33.63     15.51 o 
  -3  13   2      192.17      192.60     12.93 o 
  -2  13   2      452.71      394.02     18.30 o 
  -1  13   2     6845.93     6618.10    151.43 o 
   0  13   2     3227.45     3606.76     82.91 o 
   1  13   2    37905.25    38894.92    480.98 o 
   2  13   2        3.77       24.36      6.23 o 
   3  13   2     1299.41     1259.64     52.36 o 
   4  13   2      867.21      852.40     42.62 o 
   5  13   2      604.67      675.91     42.55 o 
   6  13   2       81.70       70.16     25.24 o 
  -6  14   2       77.73       59.02     24.56 o 
  -5  14   2       68.83       89.40     36.46 o 
  -4  14   2      173.33      197.91     21.33 o 
  -3  14   2     6829.53     6865.28    141.61 o 
  -2  14   2        7.70       22.28      8.05 o 
  -1  14   2     2036.72     2004.67     53.62 o 
   0  14   2      385.67      545.86     27.00 o 
   1  14   2     5605.31     5814.49     66.92 o 
   2  14   2      556.45      590.70     23.15 o 
   3  14   2    13422.35    13578.67    307.02 o 
   4  14   2      268.78      296.71     35.03 o 
   5  14   2       90.32      106.63     20.15 o 
   6  14   2       13.16       38.21     15.55 o 
  -6  15   2      338.18      280.13     58.36 o 
  -5  15   2      101.63       82.23     20.44 o 
  -4  15   2     2286.32     2258.87    108.06 o 
  -3  15   2     1940.35     2001.29     67.21 o 
  -2  15   2      661.35      637.93     17.62 o 
  -1  15   2     7198.43     6866.63    141.17 o 
   0  15   2      933.22      944.67     38.18 o 
   1  15   2    10198.09     9471.42    157.09 o 
   2  15   2      124.38       90.49     20.07 o 
   3  15   2       20.29       65.35     15.73 o 
   4  15   2      678.59      644.34     41.18 o 
   5  15   2     1016.47     1066.91     51.41 o 
   6  15   2       35.09       21.96     33.13 o 
  -5  16   2     2122.00     2335.53    140.22 o 
  -4  16   2      461.16      408.86     34.88 o 
  -3  16   2      536.52      461.99     19.82 o 
  -2  16   2      918.57      874.71     29.83 o 
  -1  16   2      174.97      153.95     27.75 o 
   0  16   2      961.01     1093.25     39.63 o 
   1  16   2     6856.38     6640.58    147.32 o 
   2  16   2     4321.39     4327.11     69.14 o 
   3  16   2      213.48      198.62     19.31 o 
   4  16   2      257.79      228.06     28.19 o 
   5  16   2      483.44      453.48     39.96 o 
  -5  17   2       23.28       26.45     43.29 o 
  -4  17   2        4.54       35.92     18.11 o 
  -3  17   2      447.13      460.56     27.96 o 
  -2  17   2     1522.65     1455.41     51.81 o 
  -1  17   2     7119.23     7150.58    195.16 o 
   0  17   2    10956.19    10886.23    342.39 o 
   1  17   2      760.47      699.46     29.77 o 
   2  17   2      563.14      537.26     19.40 o 
   3  17   2     3600.93     3516.84     95.53 o 
   4  17   2      269.49      263.44     33.06 o 
   5  17   2      506.90      571.64     43.77 o 
  -5  18   2     1846.55     1861.80    152.97 o 
  -4  18   2      107.74       89.50     17.93 o 
  -3  18   2      876.63      833.60     45.26 o 
  -2  18   2     4817.75     4719.08    175.84 o 
  -1  18   2     7809.93     8236.40    207.48 o 
   0  18   2     1188.55     1209.08    110.96 o 
   1  18   2      125.47      152.68     14.57 o 
   2  18   2     2122.58     2135.18     61.81 o 
   3  18   2      182.40      202.47     23.78 o 
   4  18   2      944.31     1003.83     69.43 o 
   5  18   2      830.86      855.93     61.64 o 
  -5  19   2       23.92       30.93     17.60 o 
  -4  19   2       12.05       49.99     15.91 o 
  -3  19   2     5258.67     5197.47    105.59 o 
  -2  19   2     5692.50     5455.95    239.50 o 
  -1  19   2      314.68      303.50     30.77 o 
   0  19   2       18.25       41.23     14.75 o 
   1  19   2      667.79      703.61     63.42 o 
   2  19   2      865.38      829.52     29.08 o 
   3  19   2      550.83      536.90     28.89 o 
   4  19   2      126.30      139.75     35.46 o 
   5  19   2      111.20       94.83     36.61 o 
  -5  20   2     1929.15     1934.20    178.37 o 
  -4  20   2       52.96       96.87     32.26 o 
  -3  20   2      106.45      112.85     21.92 o 
  -2  20   2      194.02      212.96     36.08 o 
  -1  20   2     1279.07     1280.76     72.75 o 
   0  20   2       88.91      115.99     16.31 o 
   1  20   2        1.86       39.84     14.24 o 
   2  20   2      772.73      887.97     64.95 o 
   3  20   2       87.02       77.37     21.96 o 
   4  20   2      237.98      276.52     34.47 o 
   5  20   2     1040.62      997.44    100.61 o 
  -5  21   2       29.02       93.34     22.71 o 
  -4  21   2     2589.34     2698.57     98.12 o 
  -3  21   2     2784.23     2664.75    133.18 o 
  -2  21   2     2921.70     2920.81    190.80 o 
  -1  21   2     1459.20     1635.82     80.30 o 
   0  21   2      923.87      921.70     43.28 o 
   1  21   2      648.44      653.37     58.21 o 
   2  21   2      266.41      324.32     44.11 o 
   3  21   2     1103.12     1165.84     41.05 o 
   4  21   2     1690.83     1843.47    115.74 o 
   5  21   2       19.19       31.65     30.20 o 
  -5  22   2       23.96       46.22     23.26 o 
  -4  22   2     1521.51     1492.20     70.86 o 
  -3  22   2      674.31      606.02     51.14 o 
  -2  22   2       56.82       41.20     17.98 o 
  -1  22   2      154.26      138.15     16.53 o 
   0  22   2     1794.77     1886.19     71.73 o 
   1  22   2       84.61       72.04     15.22 o 
   2  22   2      423.61      468.37     25.65 o 
   3  22   2      820.64      863.83     67.22 o 
   4  22   2     1848.30     1823.96     62.70 o 
   5  22   2      174.79      214.13     28.81 o 
  -4  23   2      853.02      897.31     56.42 o 
  -3  23   2      290.58      243.96    101.62 o 
  -2  23   2     2384.56     2422.69    136.69 o 
  -1  23   2      104.77       64.93     26.27 o 
   0  23   2       15.76       24.32     35.22 o 
   1  23   2       72.66       80.24     16.91 o 
   2  23   2      139.47      166.21     38.21 o 
   3  23   2      905.51      802.41     43.88 o 
   4  23   2      350.88      345.48     30.42 o 
  -4  24   2      980.45      886.55     63.45 o 
  -3  24   2      118.61       67.06     17.50 o 
  -2  24   2      750.98      659.56     50.74 o 
  -1  24   2     5023.04     5103.06    175.26 o 
   0  24   2       15.60       51.67     14.61 o 
   1  24   2      456.03      497.94     45.69 o 
   2  24   2      331.50      296.24     33.58 o 
   3  24   2     2382.93     2328.74     86.25 o 
   4  24   2       49.55       59.97     22.11 o 
  -4  25   2       40.45       23.41     20.16 o 
  -3  25   2      120.42       91.50     20.70 o 
  -2  25   2      808.79      727.92     67.24 o 
  -1  25   2     3222.49     3651.27    189.16 o 
   0  25   2     3825.98     4181.17    144.38 o 
   1  25   2     1666.07     1665.95     87.21 o 
   2  25   2      369.45      362.65    105.29 o 
   3  25   2        7.52       18.16     12.10 o 
   4  25   2      420.03      394.99     43.31 o 
  -4  26   2      202.89      263.60     34.08 o 
  -3  26   2       24.31       39.27     17.34 o 
  -2  26   2      745.52      704.31     89.64 o 
  -1  26   2      863.99      884.60    100.25 o 
   0  26   2     1074.68     1061.56     79.64 o 
   1  26   2      158.16       94.88     21.33 o 
   2  26   2      717.45      724.59     49.11 o 
   3  26   2     1551.50     1424.20    165.08 o 
   4  26   2      676.50      561.16     70.46 o 
  -4  27   2        3.59       39.21     32.56 o 
  -3  27   2        8.12       31.34     21.83 o 
  -2  27   2       87.28      147.49     34.35 o 
  -1  27   2        0.83       49.99     18.71 o 
   0  27   2     7303.41     7665.04    376.11 o 
   1  27   2     1154.84     1259.30    127.40 o 
   2  27   2     1789.20     1926.05    151.03 o 
   3  27   2      379.95      444.80     37.48 o 
   4  27   2      686.57      601.03     66.44 o 
  -3  28   2       14.61       73.66     25.61 o 
  -2  28   2      212.20      186.96     39.74 o 
  -1  28   2      412.05      405.30     34.01 o 
   0  28   2      468.87      495.43     66.98 o 
   1  28   2       34.13       90.10     30.93 o 
   2  28   2     4005.60     4357.19    288.68 o 
   3  28   2      111.50      111.60     22.24 o 
  -3  29   2      121.26      108.90     26.33 o 
  -2  29   2       23.34       14.82     22.89 o 
  -1  29   2       85.48      135.27     38.99 o 
   0  29   2     1929.63     2277.34    159.02 o 
   1  29   2      352.04      422.49     48.96 o 
   2  29   2      616.75      701.73     64.34 o 
   3  29   2      175.14      136.09     26.21 o 
  -3  30   2       58.89       41.74     18.81 o 
  -2  30   2      241.88      202.47     37.48 o 
  -1  30   2      993.40     1036.14     69.46 o 
   0  30   2      693.97      753.57     53.08 o 
   1  30   2       44.58       45.18     13.16 o 
   2  30   2      116.23       59.52     25.08 o 
   3  30   2     1386.08     1507.85    128.34 o 
  -2  31   2      585.41      662.10    114.90 o 
  -1  31   2      642.05      679.88    107.61 o 
   0  31   2       70.83       85.56     26.61 o 
   1  31   2      219.90      268.41     39.08 o 
   2  31   2        6.29       38.84     40.92 o 
  -2  32   2      289.48      270.96     65.31 o 
  -1  32   2      927.91     1078.98    120.27 o 
   0  32   2       67.67       71.49     19.86 o 
   1  32   2      129.52      135.03     32.27 o 
   2  32   2      614.29      626.62     94.32 o 
  -1  33   2       90.09       42.08     18.02 o 
   0  33   2      295.39      327.16     52.72 o 
   1  33   2      299.63      278.52     44.31 o 
   0  34   2       35.70       65.53     32.49 o 
  -5   0   3     5065.54     5587.46    138.13 o 
  -3   0   3    16111.56    16457.72    378.09 o 
  -1   0   3    20062.63    20686.53    227.81 o 
   1   0   3     7826.57     8141.61    191.55 o 
   3   0   3        4.48       46.40     15.81 o 
   5   0   3     7905.71     7887.55    322.43 o 
  -6   1   3       24.85       87.69     21.63 o 
  -5   1   3      984.36     1058.39     53.44 o 
  -4   1   3     6087.52     6301.55    120.12 o 
  -3   1   3    16286.24    16717.04    442.52 o 
  -2   1   3      366.07      363.33     21.43 o 
  -1   1   3     2968.21     3170.43     52.53 o 
   0   1   3     4775.04     4880.18     50.41 o 
   1   1   3      158.95      275.10      9.54 o 
   2   1   3     1191.58     1133.62     28.39 o 
   3   1   3      297.68      344.93     17.10 o 
   4   1   3     2662.10     2660.12     62.61 o 
   5   1   3     1623.82     1636.14     63.04 o 
   6   1   3       66.26       74.61     22.02 o 
  -6   2   3       54.80       23.80     17.41 o 
  -5   2   3      122.36       98.83     14.26 o 
  -4   2   3      248.34      295.46     28.63 o 
  -3   2   3       92.32      108.01      8.83 o 
  -2   2   3     7690.60     7677.88    100.75 o 
  -1   2   3    58475.21    61057.36    403.81 o 
   0   2   3     1750.46     1855.18     23.76 o 
   1   2   3      143.14      165.52      7.81 o 
   2   2   3      614.06      675.14     17.93 o 
   3   2   3      508.64      481.30     22.14 o 
   4   2   3     1034.44     1073.29     61.31 o 
   5   2   3       30.98       35.37     10.48 o 
   6   2   3       19.98       52.54     14.93 o 
  -6   3   3      113.03      119.19     26.05 o 
  -5   3   3     1353.14     1433.65     45.26 o 
  -4   3   3     1686.76     1708.82     47.99 o 
  -3   3   3     1543.11     1525.08     39.83 o 
  -2   3   3     3281.74     3104.45     48.28 o 
  -1   3   3     6601.11     6938.97     48.74 o 
   0   3   3    27481.33    28682.71    180.95 o 
   1   3   3       35.78      122.86      5.97 o 
   2   3   3      441.81      544.55     17.08 o 
   3   3   3     3644.16     3449.56     64.13 o 
   4   3   3     2531.17     2498.09     58.83 o 
   5   3   3      878.72      937.22     38.45 o 
   6   3   3      230.14      197.44     35.83 o 
  -6   4   3       29.30       38.02     12.18 o 
  -5   4   3       92.21       93.27     17.06 o 
  -4   4   3       17.52       50.91      7.79 o 
  -3   4   3      220.16      236.21     15.08 o 
  -2   4   3      357.64      344.46     12.88 o 
  -1   4   3    15774.71    15988.29    158.42 o 
   0   4   3      383.98      454.56     10.36 o 
   1   4   3    56031.43    59170.71    481.48 o 
   2   4   3      480.98      521.61     17.88 o 
   3   4   3    12226.37    12357.77    207.63 o 
   4   4   3      871.44      906.99     38.26 o 
   5   4   3      740.18      803.78     51.84 o 
   6   4   3      177.77      199.28     41.18 o 
  -6   5   3       26.28       35.92     12.47 o 
  -5   5   3      697.53      653.10     43.98 o 
  -4   5   3     7140.30     7144.84    163.71 o 
  -3   5   3      155.18      116.88     14.11 o 
  -2   5   3       11.16       17.35      6.61 o 
  -1   5   3    17863.37    18229.32    215.83 o 
   0   5   3      851.74      861.67     16.69 o 
   1   5   3      875.92      837.04     15.96 o 
   2   5   3     2083.11     2037.52     55.38 o 
   3   5   3    14652.19    14130.24    300.21 o 
   4   5   3      207.28      179.97     13.34 o 
   5   5   3     3764.25     4053.68    121.69 o 
   6   5   3      539.22      466.45     37.10 o 
  -6   6   3       65.99       69.51     14.80 o 
  -5   6   3      610.16      687.18     45.63 o 
  -4   6   3      107.87      106.70     12.25 o 
  -3   6   3     2845.52     2879.88     60.07 o 
  -2   6   3      471.82      576.09     18.17 o 
  -1   6   3    22617.87    24291.95    307.57 o 
   0   6   3     1175.67     1201.88     20.35 o 
   1   6   3    22277.36    22945.78    197.46 o 
   2   6   3      401.98      366.09     12.67 o 
   3   6   3     6864.41     6771.21     93.09 o 
   4   6   3     1016.95     1039.49     43.83 o 
   5   6   3      819.05      823.16     50.75 o 
   6   6   3       14.73       44.79     11.48 o 
  -6   7   3      301.49      272.80     26.31 o 
  -5   7   3     2276.18     2441.34    137.44 o 
  -4   7   3       17.10       27.82     13.06 o 
  -3   7   3     1193.42     1152.86     46.90 o 
  -2   7   3       54.31       57.50     12.61 o 
  -1   7   3     3481.74     3289.21     59.71 o 
   0   7   3       69.15       88.89      4.87 o 
   1   7   3      299.53      380.87     10.69 o 
   2   7   3     1928.73     2037.27     53.71 o 
   3   7   3     2586.73     2414.13     37.94 o 
   4   7   3     3688.07     3904.31     86.73 o 
   5   7   3       65.51       99.08     20.87 o 
   6   7   3        8.95       21.63     24.93 o 
  -6   8   3       21.86       32.44     15.86 o 
  -5   8   3        0.96       66.41     18.92 o 
  -4   8   3        2.87       15.51      9.30 o 
  -3   8   3     1234.77     1203.56     55.51 o 
  -2   8   3     3784.51     4076.47     65.58 o 
  -1   8   3     1803.17     2021.07     46.84 o 
   0   8   3     5974.15     5829.08     89.74 o 
   1   8   3    18355.11    18655.60    232.61 o 
   2   8   3    11575.08    11107.86    113.58 o 
   3   8   3     2265.56     2120.51     44.88 o 
   4   8   3      120.80      167.27     31.17 o 
   5   8   3      582.00      595.74     36.32 o 
   6   8   3       20.72       41.34     12.47 o 
  -6   9   3      478.68      405.40     48.27 o 
  -5   9   3      471.51      453.57     31.19 o 
  -4   9   3        1.14       25.08      6.52 o 
  -3   9   3     3146.51     3018.81     72.77 o 
  -2   9   3    11484.61    11988.96    200.75 o 
  -1   9   3     7291.87     7563.65     80.56 o 
   0   9   3    19299.78    19306.35    142.24 o 
   1   9   3      438.87      465.87     16.41 o 
   2   9   3      239.91      243.06     10.91 o 
   3   9   3      292.16      286.77     16.14 o 
   4   9   3    10259.58    10442.35    201.04 o 
   5   9   3      658.99      771.28     51.92 o 
   6   9   3       68.78      113.20     21.58 o 
  -6  10   3      144.22       73.87     24.84 o 
  -5  10   3       61.34       87.76     14.89 o 
  -4  10   3        2.34       40.21     12.93 o 
  -3  10   3      382.53      385.04     24.89 o 
  -2  10   3     2577.86     2560.31     41.82 o 
  -1  10   3     8954.84     8622.29     94.92 o 
   0  10   3     7053.41     7335.54    132.13 o 
   1  10   3     2520.32     2565.43     55.84 o 
   2  10   3     8444.62     8191.63     99.73 o 
   3  10   3       19.34       47.17     21.00 o 
   4  10   3       22.68       51.07     14.86 o 
   5  10   3      162.88      215.14     31.08 o 
   6  10   3      349.18      351.96     41.54 o 
  -6  11   3      431.65      331.45     51.68 o 
  -5  11   3      605.15      641.61     33.69 o 
  -4  11   3       34.09       36.06      9.93 o 
  -3  11   3     6867.93     6853.82    123.31 o 
  -2  11   3     1841.89     1737.62     35.10 o 
  -1  11   3     3042.20     3090.30     55.87 o 
   0  11   3      278.89      283.66     20.26 o 
   1  11   3     1258.39     1334.93     41.63 o 
   2  11   3      459.76      456.19     24.64 o 
   3  11   3      130.22      126.02      7.96 o 
   4  11   3     3664.15     3811.70     97.30 o 
   5  11   3       30.69       84.76     20.58 o 
   6  11   3      404.09      448.60     60.00 o 
  -6  12   3      683.77      623.53     85.43 o 
  -5  12   3      721.39      616.22     55.58 o 
  -4  12   3      205.63      171.13     31.90 o 
  -3  12   3     1376.03     1274.13     35.95 o 
  -2  12   3    20904.77    20577.58    333.14 o 
  -1  12   3     8441.29     8292.55     81.10 o 
   0  12   3     2231.60     2236.20     90.38 o 
   1  12   3     2793.31     2880.40     85.74 o 
   2  12   3      455.16      485.58     31.71 o 
   3  12   3     1062.30     1071.90     41.24 o 
   4  12   3       40.81       58.60     19.27 o 
   5  12   3      958.01     1089.15     46.34 o 
   6  12   3       86.62       78.58     32.46 o 
  -6  13   3      247.54      199.60     40.47 o 
  -5  13   3        1.91       64.38     28.66 o 
  -4  13   3     4498.54     4586.00    195.60 o 
  -3  13   3       17.83       28.99     17.65 o 
  -2  13   3      325.05      339.53     22.06 o 
  -1  13   3      128.27      151.38     11.32 o 
   0  13   3     3606.68     4165.61    102.09 o 
   1  13   3     4723.68     5190.18     90.46 o 
   2  13   3       70.54       77.54      8.25 o 
   3  13   3        2.66       21.52      8.70 o 
   4  13   3      453.33      439.05     33.00 o 
   5  13   3      454.11      497.95     47.00 o 
   6  13   3     1629.78     1694.48    166.21 o 
  -6  14   3      587.62      495.25     88.12 o 
  -5  14   3       38.52       47.57     19.79 o 
  -4  14   3        3.80       31.59     27.79 o 
  -3  14   3        0.05       18.61      7.66 o 
  -2  14   3     6035.52     5796.44    102.05 o 
  -1  14   3       54.83       47.73      5.13 o 
   0  14   3     6149.28     6212.68    159.73 o 
   1  14   3     1897.17     2140.16     74.44 o 
   2  14   3      228.90      232.59     14.38 o 
   3  14   3      994.29      969.29     36.84 o 
   4  14   3     4963.87     5120.09     98.95 o 
   5  14   3      321.76      272.39     33.13 o 
   6  14   3       15.24       59.65     14.87 o 
  -5  15   3      476.16      447.15     56.89 o 
  -4  15   3     5138.90     5336.54    136.21 o 
  -3  15   3     4362.03     4259.12     78.94 o 
  -2  15   3      501.80      436.53     21.27 o 
  -1  15   3     2395.06     2310.92     48.04 o 
   0  15   3     4527.77     4494.91     87.75 o 
   1  15   3     5126.69     5107.81    121.02 o 
   2  15   3       71.19       71.90     10.00 o 
   3  15   3      997.17      951.00     30.76 o 
   4  15   3        2.78       29.66     15.22 o 
   5  15   3      139.80      114.34     61.39 o 
  -5  16   3      312.43      308.95     33.45 o 
  -4  16   3       10.78       62.08     38.61 o 
  -3  16   3     1313.00     1239.91     66.86 o 
  -2  16   3     1804.26     1628.99     44.83 o 
  -1  16   3     1008.59      977.04     51.32 o 
   0  16   3      688.00      643.52     32.75 o 
   1  16   3     2693.70     2819.05     50.15 o 
   2  16   3     2934.50     2743.91     51.71 o 
   3  16   3      149.27      135.78     20.21 o 
   4  16   3      247.14      239.15     42.35 o 
   5  16   3      583.19      696.52     54.17 o 
  -5  17   3      570.06      637.28     94.90 o 
  -4  17   3     2723.08     2724.13    105.41 o 
  -3  17   3     5001.16     4901.17    117.89 o 
  -2  17   3    10385.72    10282.54    207.00 o 
  -1  17   3     1282.36     1160.15     47.17 o 
   0  17   3      126.88      122.82     15.14 o 
   1  17   3       34.73       47.62     10.77 o 
   2  17   3      173.47      154.23     17.80 o 
   3  17   3       77.62      106.10     21.32 o 
   4  17   3     1420.31     1374.43     60.66 o 
   5  17   3      121.59      106.10     35.38 o 
  -5  18   3      205.53      159.89     29.34 o 
  -4  18   3       20.01       30.40     18.70 o 
  -3  18   3       70.09       86.31     19.23 o 
  -2  18   3     1026.77      944.14     38.53 o 
  -1  18   3     4154.60     3984.00     79.27 o 
   0  18   3    10115.88    10241.74    207.84 o 
   1  18   3      150.87      169.17     13.37 o 
   2  18   3     7186.16     7131.95    156.55 o 
   3  18   3      520.04      589.64     34.19 o 
   4  18   3      805.45      811.16     67.31 o 
   5  18   3      486.67      457.56     97.40 o 
  -5  19   3       48.29       74.26     28.79 o 
  -4  19   3      502.26      419.17     35.26 o 
  -3  19   3      203.25      191.49     22.43 o 
  -2  19   3       24.10       45.91      7.17 o 
  -1  19   3     2242.96     2124.28    110.64 o 
   0  19   3     3235.98     3055.63     98.14 o 
   1  19   3        1.49       42.87     17.82 o 
   2  19   3     6567.79     6880.76    116.14 o 
   3  19   3        5.34       54.72     18.06 o 
   4  19   3     2234.20     2235.48     83.43 o 
   5  19   3      898.46      896.32     79.63 o 
  -5  20   3       73.31      105.52     26.93 o 
  -4  20   3       10.54       39.35     33.71 o 
  -3  20   3      651.92      627.36     46.44 o 
  -2  20   3       61.37       59.29     13.57 o 
  -1  20   3       52.13       50.25     14.31 o 
   0  20   3     3059.80     2929.30     82.51 o 
   1  20   3     2397.89     2293.76     59.20 o 
   2  20   3    10053.25    10266.11    213.13 o 
   3  20   3      539.66      544.49     43.63 o 
   4  20   3       27.10       43.95     30.19 o 
   5  20   3       20.71       31.99     12.63 o 
  -5  21   3       25.89       65.86     45.65 o 
  -4  21   3        6.83       65.86     27.55 o 
  -3  21   3        2.97       52.68     49.67 o 
  -2  21   3     4216.87     4065.45    154.02 o 
  -1  21   3     2104.19     2090.61     86.93 o 
   0  21   3     3676.08     3916.89    138.23 o 
   1  21   3     1628.30     1644.60    118.84 o 
   2  21   3       48.44       42.64     11.45 o 
   3  21   3     3904.21     3958.56    107.24 o 
   4  21   3     1170.53     1247.18     94.76 o 
   5  21   3      466.68      346.92     45.13 o 
  -5  22   3      335.64      253.12     62.91 o 
  -4  22   3        0.01       28.25     16.19 o 
  -3  22   3     1039.02     1027.28     72.41 o 
  -2  22   3      159.80      185.48     21.10 o 
  -1  22   3      964.70      977.16     41.71 o 
   0  22   3     2350.25     2356.64     62.30 o 
   1  22   3     2299.21     2278.06    112.14 o 
   2  22   3       58.23       60.78     21.82 o 
   3  22   3     2748.02     2781.50    172.10 o 
   4  22   3        7.32       36.57     17.35 o 
   5  22   3      100.26      116.85     34.72 o 
  -4  23   3      391.76      375.55     39.39 o 
  -3  23   3      114.48       93.65     22.88 o 
  -2  23   3        9.60       11.08     19.03 o 
  -1  23   3     3341.90     3277.76    158.01 o 
   0  23   3        4.21       60.77     23.58 o 
   1  23   3      404.18      435.29     32.29 o 
   2  23   3       96.17       86.96     20.71 o 
   3  23   3     1411.87     1483.53     85.44 o 
   4  23   3      176.89      180.98     29.49 o 
  -4  24   3       71.10       53.18     15.07 o 
  -3  24   3      382.64      366.19     37.25 o 
  -2  24   3     3901.04     3792.85    273.68 o 
  -1  24   3       74.17      111.31     22.72 o 
   0  24   3      431.63      510.89     33.33 o 
   1  24   3     2931.47     3047.96    143.54 o 
   2  24   3      302.06      334.22     33.44 o 
   3  24   3      601.03      603.75     41.02 o 
   4  24   3        6.02       50.72     19.48 o 
  -4  25   3      457.55      447.19     69.94 o 
  -3  25   3     1246.11     1208.18     59.12 o 
  -2  25   3     1241.42     1333.09     96.96 o 
  -1  25   3       38.42       75.67     21.44 o 
   0  25   3     1404.87     1540.02     58.81 o 
   1  25   3       91.48       59.27     20.00 o 
   2  25   3      767.13      723.72     45.79 o 
   3  25   3       17.07       41.66     17.27 o 
   4  25   3      235.40      232.23     28.53 o 
  -4  26   3        0.14       18.94     50.05 o 
  -3  26   3      314.48      393.12     50.03 o 
  -2  26   3     1155.44     1022.87     56.35 o 
  -1  26   3     1451.76     1684.62    102.82 o 
   0  26   3       63.89      123.37     25.19 o 
   1  26   3       92.29      120.62     25.18 o 
   2  26   3      534.40      578.23     44.50 o 
   3  26   3      862.19      883.65     57.68 o 
   4  26   3       81.30       97.26     21.92 o 
  -4  27   3      523.64      348.18     47.28 o 
  -3  27   3     1183.86     1112.10    113.82 o 
  -2  27   3      549.65      416.27     52.94 o 
  -1  27   3       49.31       77.69     18.41 o 
   0  27   3      741.68      794.85     53.90 o 
   1  27   3     1324.99     1449.07     69.08 o 
   2  27   3      723.65      715.75     58.24 o 
   3  27   3      137.20      100.36     30.13 o 
   4  27   3        0.14       54.91     53.44 o 
  -3  28   3      696.38      614.30     60.47 o 
  -2  28   3      271.29      277.11     39.37 o 
  -1  28   3      161.15      209.30     53.18 o 
   0  28   3      175.97      165.91     32.51 o 
   1  28   3      169.10      199.98     29.55 o 
   2  28   3       87.28      120.02     29.82 o 
   3  28   3       18.44       47.55     20.62 o 
  -3  29   3      639.08      519.96     65.58 o 
  -2  29   3      177.41      184.65     49.50 o 
  -1  29   3       56.37       56.02     14.57 o 
   0  29   3      468.67      462.66     41.87 o 
   1  29   3      822.38      880.65     53.28 o 
   2  29   3        5.59       98.38     27.40 o 
   3  29   3       38.87       92.68     28.13 o 
  -3  30   3       36.38       49.58     32.63 o 
  -2  30   3      988.19      947.94    123.45 o 
  -1  30   3     2115.60     2305.92    216.58 o 
   0  30   3      162.73      148.27     28.65 o 
   1  30   3      357.50      401.94     64.40 o 
   2  30   3     1021.57     1138.58    106.69 o 
   3  30   3      446.15      423.01     66.42 o 
  -2  31   3      501.52      398.42     79.51 o 
  -1  31   3      281.04      230.85     46.30 o 
   0  31   3      802.98      798.83     74.92 o 
   1  31   3      370.76      339.18     47.61 o 
   2  31   3      632.31      631.05     96.74 o 
  -2  32   3      140.54      173.02     53.07 o 
  -1  32   3      119.90       69.57     69.89 o 
   0  32   3       85.02       77.26     35.06 o 
   1  32   3     2021.81     2252.03    216.84 o 
   2  32   3       20.64       64.68     26.44 o 
  -1  33   3      684.17      712.19     75.05 o 
   0  33   3      266.01      166.81     35.15 o 
   1  33   3      354.35      386.44     62.67 o 
  -6   0   4      650.25      921.89    101.63 o 
  -4   0   4     2859.35     3047.06     83.88 o 
  -2   0   4      406.50      365.25     23.29 o 
   0   0   4    67908.98    72192.23    667.28 o 
   2   0   4    24026.36    24602.74    583.54 o 
   4   0   4    11070.61    10811.91    259.48 o 
   6   0   4     1925.34     2077.45    162.11 o 
  -6   1   4     1064.70     1073.30     81.03 o 
  -5   1   4      112.00      118.12     17.29 o 
  -4   1   4      108.18      148.04     14.63 o 
  -3   1   4      152.02      177.06     15.93 o 
  -2   1   4     2199.19     2191.37     26.20 o 
  -1   1   4     1205.16     1209.41     22.48 o 
   0   1   4     3376.82     3378.50     37.89 o 
   1   1   4     9105.92     9655.71    111.96 o 
   2   1   4    17859.28    18111.84    375.64 o 
   3   1   4     6278.39     5927.66     93.80 o 
   4   1   4     5258.00     5310.51     90.24 o 
   5   1   4       28.98       30.04     14.04 o 
   6   1   4       45.65       60.46     26.20 o 
  -6   2   4      852.67      921.72    111.79 o 
  -5   2   4      706.68      703.41     35.13 o 
  -4   2   4      579.83      582.57     24.53 o 
  -3   2   4     1800.64     1848.55     71.85 o 
  -2   2   4       31.00       54.38      6.62 o 
  -1   2   4      324.83      305.83      7.73 o 
   0   2   4      741.00      688.34     12.79 o 
   1   2   4     3705.34     3787.17     45.93 o 
   2   2   4     1182.54     1159.56     31.74 o 
   3   2   4     2252.91     2267.71     49.64 o 
   4   2   4     1660.04     1500.38     50.92 o 
   5   2   4       25.94       38.41     13.53 o 
   6   2   4     1366.18     1378.76     85.02 o 
  -6   3   4      321.08      264.44     30.70 o 
  -5   3   4     1790.28     1890.58     84.02 o 
  -4   3   4     2336.01     2441.73     62.73 o 
  -3   3   4       13.24       33.57      5.74 o 
  -2   3   4     4327.21     4242.49    117.66 o 
  -1   3   4    20939.38    21023.04    125.07 o 
   0   3   4     6065.74     6080.86     41.49 o 
   1   3   4      139.93      159.35      5.86 o 
   2   3   4    10621.75    10072.16    163.30 o 
   3   3   4     7963.13     7558.92    111.98 o 
   4   3   4       52.02       68.80     14.05 o 
   5   3   4      431.71      478.31     29.45 o 
   6   3   4      255.72      182.11     25.72 o 
  -6   4   4        0.34        3.96     10.85 o 
  -5   4   4      115.75      111.23     22.03 o 
  -4   4   4     3844.93     4135.45     84.68 o 
  -3   4   4       52.68       62.52     11.37 o 
  -2   4   4    15486.80    15403.42    321.90 o 
  -1   4   4      433.68      395.43     10.13 o 
   0   4   4     2141.25     2137.10     29.06 o 
   1   4   4    24853.70    26323.10    264.56 o 
   2   4   4     2779.22     2955.06     72.13 o 
   3   4   4     3769.17     3669.76     45.45 o 
   4   4   4       38.21       49.86      9.83 o 
   5   4   4       22.92       31.08      9.74 o 
   6   4   4       12.09       47.71     14.50 o 
  -6   5   4      381.15      468.02     72.52 o 
  -5   5   4      131.36      158.08     30.42 o 
  -4   5   4      768.49      791.10     36.00 o 
  -3   5   4      131.19      112.76     12.75 o 
  -2   5   4      510.42      729.46     36.70 o 
  -1   5   4     1255.93     1167.86     27.07 o 
   0   5   4    18094.83    18962.45    140.37 o 
   1   5   4     2082.96     2302.77     31.94 o 
   2   5   4     1346.88     1587.88     38.58 o 
   3   5   4     9172.31     8542.62    132.86 o 
   4   5   4     1899.49     1839.84     40.22 o 
   5   5   4       25.62       56.03     11.95 o 
   6   5   4      872.38      960.37     66.05 o 
  -6   6   4      192.31      151.96     44.05 o 
  -5   6   4      111.84      107.58     21.69 o 
  -4   6   4     3982.10     4067.90     87.18 o 
  -3   6   4     1193.02     1302.00     49.95 o 
  -2   6   4    28203.83    28951.86    349.93 o 
  -1   6   4    22702.28    23275.57    329.03 o 
   0   6   4        0.08       25.88      4.49 o 
   1   6   4      853.15      826.88     19.58 o 
   2   6   4    13811.71    14176.57    134.72 o 
   3   6   4     2026.81     1996.72     44.08 o 
   4   6   4     1021.24      953.16     31.41 o 
   5   6   4      193.07      201.98     22.95 o 
   6   6   4       13.88       24.18     14.91 o 
  -6   7   4       88.34      105.84     23.46 o 
  -5   7   4     2946.32     3067.33    111.25 o 
  -4   7   4     3898.42     4275.01    183.03 o 
  -3   7   4       81.31       60.89     11.58 o 
  -2   7   4     4394.43     4469.26     94.31 o 
  -1   7   4     3191.72     3051.31     66.96 o 
   0   7   4     1670.68     1869.35     37.68 o 
   1   7   4      764.55      717.24     22.35 o 
   2   7   4      667.74      595.10     18.19 o 
   3   7   4      448.24      436.86     27.34 o 
   4   7   4      862.57      880.17     28.47 o 
   5   7   4      398.99      446.52     31.26 o 
   6   7   4      527.55      617.23     51.11 o 
  -6   8   4      126.93      122.31     25.85 o 
  -5   8   4       15.79       30.64     19.65 o 
  -4   8   4     1033.57     1044.42     48.15 o 
  -3   8   4    11506.32    12239.91    328.94 o 
  -2   8   4    19343.24    19908.92    256.13 o 
  -1   8   4      582.58      681.98     19.25 o 
   0   8   4      148.74      142.67      7.12 o 
   1   8   4       24.72       47.86      9.42 o 
   2   8   4        3.70       43.40      9.07 o 
   3   8   4      581.05      654.94     19.00 o 
   4   8   4      246.33      254.41     19.63 o 
   5   8   4        8.40       54.22     16.43 o 
   6   8   4       11.65       32.30     13.95 o 
  -6   9   4      479.90      346.09     52.04 o 
  -5   9   4     2498.94     2494.04    144.74 o 
  -4   9   4       96.69      107.08     12.53 o 
  -3   9   4     1525.49     1682.52    113.80 o 
  -2   9   4       85.51      134.37     12.56 o 
  -1   9   4    14024.99    12860.39    266.68 o 
   0   9   4      113.03       95.98      9.44 o 
   1   9   4     3805.61     3579.63     55.98 o 
   2   9   4     5473.28     5455.05     92.93 o 
   3   9   4       68.51       73.87      9.78 o 
   4   9   4     3514.07     3613.10     81.98 o 
   5   9   4     1003.41     1056.12     43.21 o 
   6   9   4       24.52       48.84     19.58 o 
  -6  10   4      106.75      109.54     23.37 o 
  -5  10   4     1151.57     1289.17     75.71 o 
  -4  10   4     1072.34     1073.24     43.96 o 
  -3  10   4      769.53      776.06     29.25 o 
  -2  10   4     2888.11     2953.90     54.22 o 
  -1  10   4     8565.34     7865.56    200.57 o 
   0  10   4     2729.83     2785.88     73.88 o 
   1  10   4     1801.40     1809.41     45.64 o 
   2  10   4     7264.65     7592.51    113.05 o 
   3  10   4     2804.95     2922.92     46.02 o 
   4  10   4      328.06      329.92     15.78 o 
   5  10   4      106.82      113.70     22.57 o 
   6  10   4      583.02      680.92     60.77 o 
  -6  11   4       11.49       51.71     31.43 o 
  -5  11   4      744.85      739.25     83.37 o 
  -4  11   4       85.04       98.27     17.67 o 
  -3  11   4     1267.47     1136.62     38.89 o 
  -2  11   4      262.78      292.17     23.58 o 
  -1  11   4     2400.65     2105.48     57.56 o 
   0  11   4    10191.60    10007.27    104.46 o 
   1  11   4     7278.73     7260.86    179.44 o 
   2  11   4     8977.38     8563.83    153.51 o 
   3  11   4       36.69       47.05      8.33 o 
   4  11   4      129.14      139.17     18.12 o 
   5  11   4      235.80      296.76     55.63 o 
   6  11   4      248.64      228.36     28.88 o 
  -6  12   4      429.76      407.26    160.89 o 
  -5  12   4      232.87      227.77     36.03 o 
  -4  12   4       73.71       95.71     21.27 o 
  -3  12   4      753.80      726.90     39.86 o 
  -2  12   4     2313.09     2262.88     51.45 o 
  -1  12   4      242.44      184.14      9.42 o 
   0  12   4     6419.43     6586.41    146.16 o 
   1  12   4     5266.95     4606.21    141.90 o 
   2  12   4     4475.99     4612.70     59.52 o 
   3  12   4     1235.14     1168.08     41.01 o 
   4  12   4     1228.97     1271.37     48.93 o 
   5  12   4     1177.72     1211.84     74.09 o 
   6  12   4      403.08      378.21     48.21 o 
  -6  13   4      224.70      130.74     42.81 o 
  -5  13   4       79.77       91.40     39.33 o 
  -4  13   4      889.15      763.04     61.45 o 
  -3  13   4     1068.27      899.92     39.86 o 
  -2  13   4     3839.33     3585.60     61.59 o 
  -1  13   4      461.54      456.84     23.54 o 
   0  13   4     2326.52     2137.99     72.73 o 
   1  13   4     6444.51     6372.89    124.25 o 
   2  13   4      166.36      180.71     12.58 o 
   3  13   4    14309.28    14369.26    342.33 o 
   4  13   4      354.13      367.57     35.37 o 
   5  13   4      455.92      507.38     41.34 o 
   6  13   4      198.90      146.92     30.16 o 
  -5  14   4     1478.69     1278.76    193.91 o 
  -4  14   4      115.29      119.75     16.83 o 
  -3  14   4       50.81       28.38      9.72 o 
  -2  14   4      705.86      665.11     36.13 o 
  -1  14   4     7730.43     7354.68     99.75 o 
   0  14   4     2411.33     2390.30     59.68 o 
   1  14   4     5973.47     5631.41    176.72 o 
   2  14   4       22.97       34.72      7.04 o 
   3  14   4      520.08      512.69     21.22 o 
   4  14   4        1.75       55.50     16.62 o 
   5  14   4     3153.35     3517.19    106.04 o 
  -5  15   4       51.47       65.13     20.81 o 
  -4  15   4     2857.12     2862.51    133.39 o 
  -3  15   4      124.69      105.47     16.18 o 
  -2  15   4       11.53       30.44     11.47 o 
  -1  15   4     2611.86     2470.34     43.27 o 
   0  15   4     2188.82     2151.84     58.99 o 
   1  15   4     1443.73     1368.78     58.59 o 
   2  15   4       14.58       37.09     11.27 o 
   3  15   4     9273.90     9549.63    150.17 o 
   4  15   4     1134.67     1269.03     71.04 o 
   5  15   4      675.10      643.20     41.79 o 
  -5  16   4       82.38       86.40     25.57 o 
  -4  16   4        0.52       41.42     11.24 o 
  -3  16   4    11568.80    11404.95    315.26 o 
  -2  16   4      186.54      169.21     15.06 o 
  -1  16   4      786.51      720.97     27.36 o 
   0  16   4     2931.17     2941.45     80.53 o 
   1  16   4     3058.16     2868.49     47.74 o 
   2  16   4      221.37      229.71     18.94 o 
   3  16   4     2954.56     2908.86     72.08 o 
   4  16   4      678.62      638.68     43.18 o 
   5  16   4      144.73      163.39     26.59 o 
  -5  17   4       78.34       60.93     18.20 o 
  -4  17   4      179.38      141.84     27.15 o 
  -3  17   4      147.53      109.99     29.18 o 
  -2  17   4       28.96       31.99      8.27 o 
  -1  17   4     1241.64     1066.05     53.92 o 
   0  17   4     2482.70     2536.10    102.56 o 
   1  17   4      181.18      201.07     16.31 o 
   2  17   4     5758.58     5846.98    131.04 o 
   3  17   4      371.82      434.36     22.22 o 
   4  17   4      507.66      499.99     36.68 o 
   5  17   4      946.63     1031.81     97.05 o 
  -5  18   4      274.74      224.87     31.83 o 
  -4  18   4       51.95       65.06     30.54 o 
  -3  18   4     3204.38     3240.10     98.85 o 
  -2  18   4      886.51      792.98     35.62 o 
  -1  18   4     6033.16     5973.09    178.13 o 
   0  18   4     3270.76     3228.18     73.72 o 
   1  18   4     2278.62     2184.87     59.69 o 
   2  18   4     2116.64     2223.63     43.32 o 
   3  18   4        0.05       17.70      9.38 o 
   4  18   4      225.42      208.24     29.97 o 
   5  18   4        6.81       18.55     15.97 o 
  -5  19   4      950.00      866.37    102.01 o 
  -4  19   4       94.86      120.44     21.90 o 
  -3  19   4        9.62        9.71     14.86 o 
  -2  19   4      430.35      463.55     57.49 o 
  -1  19   4     2444.89     2327.42     64.73 o 
   0  19   4     3810.90     3741.73    125.30 o 
   1  19   4     1768.72     1717.58     48.70 o 
   2  19   4      178.02      181.77     25.29 o 
   3  19   4        2.96       53.55     16.37 o 
   4  19   4      768.44      831.91     45.07 o 
   5  19   4      138.63       96.19     28.74 o 
  -5  20   4       13.12       65.13     36.94 o 
  -4  20   4      394.96      429.31     41.21 o 
  -3  20   4     2407.12     2447.56    142.68 o 
  -2  20   4      485.08      431.99     27.59 o 
  -1  20   4     1966.96     1866.60     75.34 o 
   0  20   4      842.79      715.18     48.94 o 
   1  20   4     1158.43     1209.58     39.10 o 
   2  20   4      717.16      716.38     39.87 o 
   3  20   4      592.41      621.53     37.07 o 
   4  20   4        3.74       41.06     13.49 o 
   5  20   4       44.91       68.00     16.73 o 
  -5  21   4      351.60      246.38     54.83 o 
  -4  21   4     1483.90     1429.77     70.84 o 
  -3  21   4      212.77      237.96     33.23 o 
  -2  21   4      664.35      652.61     46.03 o 
  -1  21   4     3030.73     2983.53     84.22 o 
   0  21   4     4554.03     4389.99    159.13 o 
   1  21   4     3201.39     3247.93     77.59 o 
   2  21   4        0.02       36.64     15.26 o 
   3  21   4      272.85      293.79     41.97 o 
   4  21   4      100.42      100.47     34.51 o 
   5  21   4      171.34       99.57     27.60 o 
  -4  22   4      292.93      281.68     37.72 o 
  -3  22   4      153.71      171.72     27.87 o 
  -2  22   4     2526.84     2478.98     91.07 o 
  -1  22   4      857.99      845.11     34.04 o 
   0  22   4       46.69       68.44     15.50 o 
   1  22   4      639.86      610.57     23.49 o 
   2  22   4      257.89      315.41     22.76 o 
   3  22   4       30.83       24.99     16.73 o 
   4  22   4      688.61      709.45     40.26 o 
  -4  23   4      688.94      655.37     55.24 o 
  -3  23   4       17.61       50.06     22.21 o 
  -2  23   4      210.39      193.50     24.73 o 
  -1  23   4      225.80      189.90     21.38 o 
   0  23   4     1486.63     1578.29    100.62 o 
   1  23   4     1077.34     1062.85     44.05 o 
   2  23   4      150.59      137.72     29.19 o 
   3  23   4     2163.24     2269.96    102.68 o 
   4  23   4       30.87       43.33     24.65 o 
  -4  24   4      489.92      416.85     72.77 o 
  -3  24   4      771.58      654.19     56.56 o 
  -2  24   4     2509.67     2344.84     92.65 o 
  -1  24   4       28.90       58.35     16.41 o 
   0  24   4      187.62      172.36     23.36 o 
   1  24   4     2957.56     3053.10    149.40 o 
   2  24   4       81.84       98.21     15.20 o 
   3  24   4      112.11      110.38     19.37 o 
   4  24   4        2.60       29.16     27.97 o 
  -4  25   4       23.19       59.73     32.99 o 
  -3  25   4      188.87      168.67     30.59 o 
  -2  25   4        1.38       34.80     15.53 o 
  -1  25   4      429.16      458.45     34.99 o 
   0  25   4      953.23      919.22     55.76 o 
   1  25   4      906.22      937.65     52.87 o 
   2  25   4     1573.89     1589.00     97.39 o 
   3  25   4      230.20      187.47     32.09 o 
   4  25   4      363.56      344.03     43.00 o 
  -4  26   4      280.29      281.92     57.59 o 
  -3  26   4      254.46      195.76     43.10 o 
  -2  26   4      318.58      231.69     40.14 o 
  -1  26   4       26.24       64.19     26.15 o 
   0  26   4     2444.41     2559.90    127.99 o 
   1  26   4      191.97      236.08     29.32 o 
   2  26   4        6.87       50.03     20.65 o 
   3  26   4       12.34       59.49     18.75 o 
   4  26   4      355.34      261.93     45.39 o 
  -3  27   4        7.16       37.33     14.90 o 
  -2  27   4      604.73      636.57     54.60 o 
  -1  27   4       38.32       49.40     14.07 o 
   0  27   4      700.66      707.39     46.46 o 
   1  27   4        7.69       23.09     15.50 o 
   2  27   4     1856.90     1927.68     64.36 o 
   3  27   4        7.08       51.50     17.90 o 
  -3  28   4      542.16      590.60    143.29 o 
  -2  28   4      562.13      518.62     47.78 o 
  -1  28   4      131.48      172.88     23.30 o 
   0  28   4     1919.15     2031.49     86.39 o 
   1  28   4      185.87      194.98     21.37 o 
   2  28   4      890.17      780.93     42.78 o 
   3  28   4       40.12       78.37     17.48 o 
  -3  29   4       26.14       38.89     21.53 o 
  -2  29   4      377.59      371.21     46.35 o 
  -1  29   4      303.76      297.01     34.46 o 
   0  29   4      505.13      504.05     61.86 o 
   1  29   4        0.56       37.65     17.25 o 
   2  29   4     1119.84     1286.81    101.71 o 
   3  29   4      180.02      172.89     26.52 o 
  -2  30   4      386.41      441.75     91.97 o 
  -1  30   4       41.01       84.59     25.35 o 
   0  30   4      488.64      534.29     43.28 o 
   1  30   4      407.84      423.60     48.89 o 
   2  30   4        1.68       22.44     20.35 o 
  -2  31   4       32.77       63.03     24.33 o 
  -1  31   4      182.29       90.62     44.97 o 
   0  31   4      396.23      419.81     54.53 o 
   1  31   4      274.98      212.65     65.94 o 
   2  31   4      333.89      415.76     44.67 o 
  -1  32   4       89.50      102.01     76.36 o 
   0  32   4        4.94       29.44     15.51 o 
   1  32   4      682.57      803.25    148.51 o 
   0  33   4     2442.64     2382.28    241.61 o 
  -5   0   5     1500.33     1549.15     72.19 o 
  -3   0   5    22150.28    21720.54    903.64 o 
  -1   0   5     3944.92     3960.62     72.83 o 
   1   0   5     1766.05     1748.70     55.68 o 
   3   0   5     4684.45     4386.11     87.93 o 
   5   0   5      257.83      329.22     40.25 o 
  -6   1   5       37.37       55.99     40.99 o 
  -5   1   5        6.92       50.79     14.64 o 
  -4   1   5     2045.62     1968.27     82.48 o 
  -3   1   5     1860.21     1753.88     59.85 o 
  -2   1   5    11054.87    10910.60    111.56 o 
  -1   1   5    10930.47    10580.96     93.40 o 
   0   1   5     2077.97     2126.94     27.69 o 
   1   1   5      538.41      773.82     16.69 o 
   2   1   5       40.49       55.25     13.95 o 
   3   1   5     1148.48     1070.15     31.78 o 
   4   1   5     4288.96     4309.40     74.34 o 
   5   1   5     1024.46      990.89     39.00 o 
   6   1   5      407.13      358.83     41.14 o 
  -6   2   5        2.02       12.32     41.03 o 
  -5   2   5     4144.85     4086.84    105.77 o 
  -4   2   5      907.53      903.46     94.23 o 
  -3   2   5     1155.66     1054.77     37.23 o 
  -2   2   5     3354.29     3481.91     72.44 o 
  -1   2   5      103.65      153.95     12.94 o 
   0   2   5     7508.83     7509.41     64.87 o 
   1   2   5    39454.02    42536.30    305.22 o 
   2   2   5      161.03      175.60     15.69 o 
   3   2   5      552.00      538.89     21.48 o 
   4   2   5      432.71      462.25     21.78 o 
   5   2   5      940.00      927.04     36.46 o 
   6   2   5      424.48      384.12     79.63 o 
  -6   3   5      581.94      649.95     98.48 o 
  -5   3   5      241.05      238.96     29.47 o 
  -4   3   5       10.60       24.37     11.32 o 
  -3   3   5     2105.44     2138.40     89.82 o 
  -2   3   5    10881.20    10748.78    216.82 o 
  -1   3   5      232.71      211.84     14.13 o 
   0   3   5    21221.49    21746.69    155.79 o 
   1   3   5    11042.12    11757.33    109.20 o 
   2   3   5     9553.57     9084.16     95.14 o 
   3   3   5     1148.55     1068.02     32.06 o 
   4   3   5      701.74      695.01     24.99 o 
   5   3   5        9.94       22.61      9.60 o 
   6   3   5      106.36      123.21     31.06 o 
  -6   4   5        1.61       61.21     22.50 o 
  -5   4   5      168.09      155.29     27.09 o 
  -4   4   5      725.56      791.71     51.03 o 
  -3   4   5     1365.00     1444.67     39.01 o 
  -2   4   5      719.41      857.64     21.70 o 
  -1   4   5     4113.42     4382.95     80.96 o 
   0   4   5     1187.05     1202.59     22.58 o 
   1   4   5     5724.99     5612.95     46.19 o 
   2   4   5      185.57      224.30     11.79 o 
   3   4   5     4350.47     3807.27     74.25 o 
   4   4   5        3.84       29.96     22.51 o 
   5   4   5      830.70      873.28     35.20 o 
   6   4   5      724.16      664.38     51.73 o 
  -6   5   5      136.35      127.42     35.58 o 
  -5   5   5      177.06      168.89     21.51 o 
  -4   5   5      643.26      610.63     22.56 o 
  -3   5   5       74.22       74.55      8.82 o 
  -2   5   5     7599.38     7511.51     77.83 o 
  -1   5   5     1223.30     1161.58     31.53 o 
   0   5   5     2734.55     3000.00     44.70 o 
   1   5   5    19740.73    20738.19    211.45 o 
   2   5   5     4955.01     4719.80     92.26 o 
   3   5   5     3430.90     3276.30     51.37 o 
   4   5   5      875.27      827.25     42.60 o 
   5   5   5     1212.12     1295.48     53.61 o 
   6   5   5       48.58       66.17     15.84 o 
  -6   6   5      802.76      564.58    160.45 o 
  -5   6   5       22.97       39.60     10.43 o 
  -4   6   5      429.03      451.30     37.23 o 
  -3   6   5     4038.53     4119.10     58.82 o 
  -2   6   5      547.22      506.71     20.38 o 
  -1   6   5     2029.77     2055.30     50.97 o 
   0   6   5      204.93      216.55     10.18 o 
   1   6   5     1767.93     1671.45     48.72 o 
   2   6   5       18.64       63.75     12.01 o 
   3   6   5     2650.03     2506.90     57.34 o 
   4   6   5     1959.27     2021.19     52.33 o 
   5   6   5     4603.82     4748.80    142.87 o 
   6   6   5      217.47      240.33     26.03 o 
  -6   7   5       33.01       70.92     26.87 o 
  -5   7   5      327.51      212.52     48.43 o 
  -4   7   5     4836.57     4797.82    180.39 o 
  -3   7   5      223.88      180.94     22.07 o 
  -2   7   5       41.44       37.10      3.45 o 
  -1   7   5    12193.32    12334.79    299.32 o 
   0   7   5     3877.78     3905.75     28.91 o 
   1   7   5     9341.31     9001.94    137.73 o 
   2   7   5     6800.34     6314.90    119.60 o 
   3   7   5      116.71      135.68     10.69 o 
   4   7   5      373.73      433.83     17.95 o 
   5   7   5     1793.94     1766.96     57.13 o 
   6   7   5      734.37      709.36     52.31 o 
  -6   8   5      278.30      280.57     44.99 o 
  -5   8   5      184.05      138.82     22.63 o 
  -4   8   5      653.55      719.67     24.42 o 
  -3   8   5     1434.81     1459.30     45.71 o 
  -2   8   5      137.77      167.99     10.22 o 
  -1   8   5      217.12      284.69     20.13 o 
   0   8   5     4848.00     4775.04     53.60 o 
   1   8   5      773.94      746.53     30.79 o 
   2   8   5     5377.81     5476.71     94.72 o 
   3   8   5     1904.11     1876.56     51.43 o 
   4   8   5    10796.64    10776.12    242.11 o 
   5   8   5      827.62      781.50     48.12 o 
   6   8   5       57.11       61.11     28.07 o 
  -6   9   5      116.88       42.98     29.51 o 
  -5   9   5        4.76       13.45     21.74 o 
  -4   9   5     2046.53     2182.34     53.26 o 
  -3   9   5      151.34      157.29     10.35 o 
  -2   9   5      761.34      745.36     34.62 o 
  -1   9   5     3401.67     3116.92     40.59 o 
   0   9   5      789.74      800.57     22.59 o 
   1   9   5       58.42       68.03      6.86 o 
   2   9   5    13672.77    12841.72    229.30 o 
   3   9   5      780.71      804.08     35.26 o 
   4   9   5     1156.60     1244.23     50.02 o 
   5   9   5      178.83      154.94     23.73 o 
   6   9   5      927.22      985.60     61.25 o 
  -6  10   5      566.55      555.70    124.53 o 
  -5  10   5      986.28      808.94     78.65 o 
  -4  10   5     2059.76     2031.06     95.87 o 
  -3  10   5     4974.24     4799.90    126.94 o 
  -2  10   5      477.86      414.53     20.11 o 
  -1  10   5      393.55      411.60     17.64 o 
   0  10   5     1492.18     1497.82     37.74 o 
   1  10   5     6395.75     6457.74    163.24 o 
   2  10   5     3718.81     3551.04     67.86 o 
   3  10   5        5.15       25.33     11.86 o 
   4  10   5     1185.02     1266.65     40.60 o 
   5  10   5      102.02       84.35     34.47 o 
   6  10   5      172.80      158.45     23.63 o 
  -6  11   5        8.57       24.79     18.22 o 
  -5  11   5      471.41      420.43     55.10 o 
  -4  11   5      346.96      360.75     46.13 o 
  -3  11   5     1915.53     1901.81     74.04 o 
  -2  11   5     3885.31     3792.64     85.81 o 
  -1  11   5     3758.93     3597.25    105.35 o 
   0  11   5     6249.06     6064.08    115.82 o 
   1  11   5       63.00       85.70     12.83 o 
   2  11   5     1783.57     1720.34     47.04 o 
   3  11   5      255.24      276.90     25.25 o 
   4  11   5      910.43      912.99     37.39 o 
   5  11   5      224.31      207.23     42.52 o 
   6  11   5       95.15      117.25     22.93 o 
  -6  12   5      268.87      244.74     52.90 o 
  -5  12   5      199.22      155.83     24.05 o 
  -4  12   5     3021.62     2991.78    130.24 o 
  -3  12   5     4707.41     4505.26    149.34 o 
  -2  12   5     5485.18     5206.89    107.86 o 
  -1  12   5      207.17      242.50     21.11 o 
   0  12   5     7812.17     7902.38    130.77 o 
   1  12   5     7576.59     7212.81    117.50 o 
   2  12   5     5027.74     4640.10     69.34 o 
   3  12   5      276.01      302.04     21.35 o 
   4  12   5      183.43      179.90     20.66 o 
   5  12   5      333.21      330.74     43.99 o 
   6  12   5      180.34      130.62     33.27 o 
  -5  13   5       31.05       19.65     34.31 o 
  -4  13   5      403.05      357.22     37.03 o 
  -3  13   5     1647.13     1710.52     41.37 o 
  -2  13   5     7196.06     6964.26    172.75 o 
  -1  13   5     1800.93     1691.20    102.77 o 
   0  13   5     6978.01     7012.35    160.06 o 
   1  13   5      358.04      325.39     19.61 o 
   2  13   5      642.90      663.23     31.20 o 
   3  13   5      295.02      288.33     21.77 o 
   4  13   5       59.92       54.12     24.02 o 
   5  13   5       42.23      111.69     20.56 o 
  -5  14   5        4.86       56.75     24.48 o 
  -4  14   5     1199.50     1238.20     80.84 o 
  -3  14   5       17.92       25.72      9.11 o 
  -2  14   5     6839.50     6429.04    203.71 o 
  -1  14   5       82.01       61.24     14.05 o 
   0  14   5     3877.49     3638.48    116.94 o 
   1  14   5      823.80      751.75     25.27 o 
   2  14   5     1429.18     1258.55     41.81 o 
   3  14   5      486.97      519.54     21.42 o 
   4  14   5       16.22       41.32     17.96 o 
   5  14   5        0.02       21.91     16.66 o 
  -5  15   5       96.23      115.10     38.88 o 
  -4  15   5       99.44      117.01     55.66 o 
  -3  15   5        2.12       21.60     11.22 o 
  -2  15   5    10762.58    10018.85    202.72 o 
  -1  15   5     3390.32     3159.88     93.98 o 
   0  15   5    10087.85    10500.30    140.74 o 
   1  15   5      836.17      787.60     24.90 o 
   2  15   5       29.79       46.69     14.66 o 
   3  15   5     1993.77     1987.83     62.59 o 
   4  15   5        1.70       50.69     16.90 o 
   5  15   5      232.69      192.81     32.02 o 
  -5  16   5       10.63       11.33     19.47 o 
  -4  16   5     1493.31     1506.56     85.02 o 
  -3  16   5     3052.90     2880.45     84.23 o 
  -2  16   5      526.56      568.34     33.21 o 
  -1  16   5     1623.70     1445.36     56.57 o 
   0  16   5       88.23       98.70     12.23 o 
   1  16   5      213.20      252.81     14.56 o 
   2  16   5     2215.41     2241.76     64.04 o 
   3  16   5      502.17      485.64     24.76 o 
   4  16   5     1403.52     1454.85     55.88 o 
   5  16   5      115.97       87.33     25.28 o 
  -5  17   5      280.68      281.89     49.98 o 
  -4  17   5      120.78      139.73     36.51 o 
  -3  17   5     1267.33     1121.49     46.38 o 
  -2  17   5      582.42      546.02     42.14 o 
  -1  17   5     1675.54     1683.55     45.06 o 
   0  17   5     9366.87     9113.13    151.58 o 
   1  17   5      267.24      290.70     16.27 o 
   2  17   5      828.63      807.17     28.57 o 
   3  17   5      387.67      372.68     22.35 o 
   4  17   5        0.30       40.17     19.10 o 
   5  17   5      209.62      191.04     42.32 o 
  -5  18   5       97.28       99.63     34.66 o 
  -4  18   5       23.93       55.69     16.04 o 
  -3  18   5      866.60      829.27     75.46 o 
  -2  18   5       75.25       91.09     12.38 o 
  -1  18   5      251.27      243.32     25.34 o 
   0  18   5     2174.29     2008.42     68.86 o 
   1  18   5     6132.00     6126.96    117.55 o 
   2  18   5       42.06       71.04     12.92 o 
   3  18   5     1190.73     1215.78     37.06 o 
   4  18   5     2635.04     2591.53     87.65 o 
   5  18   5       70.09       55.96     36.81 o 
  -5  19   5      109.22       57.74     30.26 o 
  -4  19   5       63.66       77.82     40.59 o 
  -3  19   5       29.15       22.38     26.33 o 
  -2  19   5       15.90       68.03     14.55 o 
  -1  19   5      133.09      129.75     17.62 o 
   0  19   5      407.32      454.75     24.23 o 
   1  19   5      232.02      217.72     15.64 o 
   2  19   5    13014.21    12925.20    242.45 o 
   3  19   5      334.99      344.20     36.04 o 
   4  19   5      107.37       83.72     18.67 o 
   5  19   5      266.01      234.92     31.75 o 
  -5  20   5       40.91       69.90     24.61 o 
  -4  20   5       11.62       51.48     26.69 o 
  -3  20   5      959.38      862.87     64.23 o 
  -2  20   5       69.47       54.96     18.29 o 
  -1  20   5      237.81      277.17     22.47 o 
   0  20   5     1242.45     1288.76     36.26 o 
   1  20   5        5.60       32.73     25.51 o 
   2  20   5       76.04       81.50     16.98 o 
   3  20   5      926.45      901.14     60.96 o 
   4  20   5     2838.08     2854.49    116.49 o 
   5  20   5       10.03       39.40     16.68 o 
  -4  21   5     1276.40     1287.85    105.11 o 
  -3  21   5      386.01      376.93     68.00 o 
  -2  21   5      141.02      142.68     17.53 o 
  -1  21   5       16.80       38.21      9.77 o 
   0  21   5      296.42      319.89     22.25 o 
   1  21   5     3208.67     3309.25     71.34 o 
   2  21   5      206.07      235.46     18.29 o 
   3  21   5     2024.21     2059.24     64.37 o 
   4  21   5       93.26      145.68     45.85 o 
  -4  22   5      356.35      446.81     73.62 o 
  -3  22   5      212.79      182.99     31.68 o 
  -2  22   5      555.41      547.42     35.70 o 
  -1  22   5     2689.88     2617.27     89.48 o 
   0  22   5      340.19      355.21     32.68 o 
   1  22   5       55.55       38.17     21.57 o 
   2  22   5      845.78      848.03     40.95 o 
   3  22   5     1181.74     1140.30     43.13 o 
   4  22   5       22.05       24.33     19.51 o 
  -4  23   5       43.86       56.01     24.16 o 
  -3  23   5      234.21      204.19     25.50 o 
  -2  23   5     1366.42     1397.42    103.73 o 
  -1  23   5       92.43       92.19     17.19 o 
   0  23   5      261.12      269.68     26.56 o 
   1  23   5     2538.05     2523.19     57.89 o 
   2  23   5       25.07       25.54     21.78 o 
   3  23   5      884.04      864.85     43.97 o 
   4  23   5        4.88       92.26     22.25 o 
  -4  24   5      993.99     1218.84    124.77 o 
  -3  24   5      392.29      380.82     34.93 o 
  -2  24   5      624.31      603.29    107.87 o 
  -1  24   5       14.65       51.90     17.02 o 
   0  24   5     1712.24     1695.16     43.86 o 
   1  24   5     1102.42     1041.32     54.00 o 
   2  24   5      533.84      513.84     24.47 o 
   3  24   5     3884.16     3869.49    122.50 o 
   4  24   5      181.81      191.80     27.58 o 
  -4  25   5        2.99       88.94     24.32 o 
  -3  25   5      117.74       82.66     29.59 o 
  -2  25   5      218.61      212.00     31.13 o 
  -1  25   5     1831.78     1833.62     63.37 o 
   0  25   5      657.36      635.76     44.03 o 
   1  25   5      228.84      229.13     25.80 o 
   2  25   5     1398.30     1552.45    131.74 o 
   3  25   5      196.29      202.76     29.36 o 
   4  25   5      148.87      124.04     21.66 o 
  -3  26   5      322.48      373.47     67.97 o 
  -2  26   5      272.65      211.86     26.80 o 
  -1  26   5       39.61       84.38     19.45 o 
   0  26   5      305.79      353.33     36.64 o 
   1  26   5     1011.43     1048.40     37.10 o 
   2  26   5      539.77      518.06     35.89 o 
   3  26   5       67.72       64.83     17.60 o 
  -3  27   5      195.53      135.22     50.48 o 
  -2  27   5      507.97      446.89     41.47 o 
  -1  27   5     5969.09     6043.02    168.70 o 
   0  27   5        1.45       45.67     22.88 o 
   1  27   5      429.44      509.97     39.43 o 
   2  27   5        6.12       37.20     21.28 o 
   3  27   5        8.85       57.40     16.63 o 
  -3  28   5      979.36     1033.26    118.66 o 
  -2  28   5       19.46       35.20     17.04 o 
  -1  28   5       61.89       81.61     25.59 o 
   0  28   5      143.18      151.60     23.31 o 
   1  28   5      337.69      364.30     32.88 o 
   2  28   5        5.92       57.57     28.92 o 
   3  28   5       18.13       34.06     18.76 o 
  -2  29   5      283.74      201.25     79.56 o 
  -1  29   5     3638.20     3655.08    199.93 o 
   0  29   5       93.26      123.78     23.38 o 
   1  29   5      509.75      566.07     41.07 o 
   2  29   5        4.81       46.44     28.05 o 
  -2  30   5      231.77      145.75     58.90 o 
  -1  30   5       51.22       64.05     23.65 o 
   0  30   5      390.23      453.15     35.86 o 
   1  30   5     1330.99     1420.31    112.61 o 
   2  30   5       19.76       48.26     19.39 o 
  -2  31   5       10.62       29.05     24.25 o 
  -1  31   5      109.93       90.14     28.56 o 
   0  31   5      156.83      144.27     24.12 o 
   1  31   5      973.41     1123.64    129.28 o 
   2  31   5      244.46      170.51     73.32 o 
  -1  32   5       63.99       99.76     42.30 o 
   0  32   5       19.86       23.93     15.55 o 
   1  32   5       15.39       51.75     22.63 o 
  -6   0   6      222.72      246.90     51.04 o 
  -4   0   6      828.91      737.26     58.40 o 
  -2   0   6     3577.89     3333.32     76.58 o 
   0   0   6     7334.01     7382.78     99.91 o 
   2   0   6    11591.38    11155.11    229.21 o 
   4   0   6     2697.63     2449.43     84.12 o 
   6   0   6       18.93       34.82     29.76 o 
  -6   1   6       58.14      152.84     38.81 o 
  -5   1   6       87.35      106.81     30.16 o 
  -4   1   6     1763.77     1602.70     86.32 o 
  -3   1   6      140.03      124.09     11.23 o 
  -2   1   6     1724.24     1594.60     29.72 o 
  -1   1   6        6.61       32.97      6.91 o 
   0   1   6    12979.23    13298.21    106.62 o 
   1   1   6     1554.15     1620.93     36.68 o 
   2   1   6     2658.10     2628.28     52.74 o 
   3   1   6     1320.75     1268.86     39.50 o 
   4   1   6     3809.93     3727.04     83.35 o 
   5   1   6      263.36      199.05     19.96 o 
   6   1   6     1664.57     1579.99    139.64 o 
  -6   2   6      670.86      840.40    103.33 o 
  -5   2   6       77.53       87.76     13.58 o 
  -4   2   6      856.44      701.80     26.64 o 
  -3   2   6       28.94       54.38     30.17 o 
  -2   2   6     1783.25     1733.14     38.80 o 
  -1   2   6      505.96      427.72     16.33 o 
   0   2   6     5918.99     5968.58     62.54 o 
   1   2   6     3084.40     3563.50     35.75 o 
   2   2   6     5769.95     5332.80     81.07 o 
   3   2   6     3246.41     3239.37     67.54 o 
   4   2   6     2251.70     2190.73     59.23 o 
   5   2   6        1.46       33.24     12.01 o 
   6   2   6        5.76       63.99     25.56 o 
  -6   3   6      187.31      251.79     54.00 o 
  -5   3   6     2877.26     2924.76     82.02 o 
  -4   3   6     2467.16     2339.07     69.00 o 
  -3   3   6     3204.23     3072.35     74.35 o 
  -2   3   6    16696.60    16527.04    256.59 o 
  -1   3   6     2256.52     2118.84     70.93 o 
   0   3   6      478.70      468.80     15.45 o 
   1   3   6      612.13      573.74     16.08 o 
   2   3   6        3.61       29.80      8.90 o 
   3   3   6     3010.46     2982.60     51.61 o 
   4   3   6     1495.10     1505.80     40.05 o 
   5   3   6     1355.08     1278.70     50.69 o 
   6   3   6      280.11      296.63     34.40 o 
  -6   4   6      125.47       61.59     30.01 o 
  -5   4   6        0.90       41.03     15.76 o 
  -4   4   6     3436.80     3254.52    150.38 o 
  -3   4   6       90.21       92.13      9.36 o 
  -2   4   6      403.78      537.20     25.35 o 
  -1   4   6      542.88      557.29     21.14 o 
   0   4   6    14185.15    14490.00    155.90 o 
   1   4   6      591.44      699.65     20.13 o 
   2   4   6      671.35      667.12     19.64 o 
   3   4   6    13441.36    12841.19    245.45 o 
   4   4   6     1864.07     1864.06     47.92 o 
   5   4   6        3.83       33.37     10.20 o 
   6   4   6      203.81      160.29     39.44 o 
  -6   5   6       63.85       29.03     30.10 o 
  -5   5   6     1200.83     1241.25     39.63 o 
  -4   5   6     1415.20     1471.25     59.20 o 
  -3   5   6      447.36      444.06     15.66 o 
  -2   5   6     4334.85     4035.97    143.39 o 
  -1   5   6     1013.63     1074.32     47.16 o 
   0   5   6      189.68      190.63     14.38 o 
   1   5   6      838.73      828.84     23.70 o 
   2   5   6     7381.63     7087.22    105.70 o 
   3   5   6      460.41      443.95     17.91 o 
   4   5   6      962.92     1000.16     38.60 o 
   5   5   6      281.52      268.91     25.74 o 
   6   5   6      325.63      394.87     37.70 o 
  -6   6   6      195.21      150.54     82.84 o 
  -5   6   6      994.22      985.59     49.64 o 
  -4   6   6     3058.24     3016.03     70.18 o 
  -3   6   6       32.26       65.61      7.40 o 
  -2   6   6     1582.14     1522.96     35.85 o 
  -1   6   6     1291.11     1245.64     55.13 o 
   0   6   6    27107.44    27664.74    251.59 o 
   1   6   6    13748.77    13574.38    260.06 o 
   2   6   6     3616.01     3243.88     60.91 o 
   3   6   6      495.66      457.75     19.86 o 
   4   6   6      622.52      553.43     25.55 o 
   5   6   6      144.01      163.97     20.60 o 
   6   6   6       20.62       34.07     17.33 o 
  -6   7   6      271.55      201.22     78.33 o 
  -5   7   6       15.78       12.20     14.71 o 
  -4   7   6      830.01      900.01     40.50 o 
  -3   7   6     4685.90     4837.86    138.88 o 
  -2   7   6     3484.69     3277.99     60.05 o 
  -1   7   6     1405.41     1368.12     51.09 o 
   0   7   6      386.10      395.40     14.02 o 
   1   7   6     4476.15     4458.62     59.27 o 
   2   7   6      206.25      263.53     17.45 o 
   3   7   6     5891.18     5735.49    109.33 o 
   4   7   6      191.50      193.63     21.48 o 
   5   7   6        1.65       50.03     13.71 o 
   6   7   6       30.26       89.94     17.71 o 
  -6   8   6      238.39      246.23     44.37 o 
  -5   8   6      192.51      240.42     37.34 o 
  -4   8   6      656.72      629.18     27.42 o 
  -3   8   6      130.63      181.16     12.91 o 
  -2   8   6      204.66      209.39     13.07 o 
  -1   8   6     8550.96     8341.55    148.42 o 
   0   8   6     3402.05     3446.73     58.72 o 
   1   8   6      906.94      927.95     42.52 o 
   2   8   6     5020.67     4756.41     67.72 o 
   3   8   6      102.71      137.80     14.22 o 
   4   8   6       73.93       80.30     11.58 o 
   5   8   6       40.81       75.71     16.36 o 
   6   8   6      127.13      122.63     21.24 o 
  -6   9   6      450.47      410.22     84.24 o 
  -5   9   6      247.90      235.43     58.84 o 
  -4   9   6     1582.94     1663.59     49.48 o 
  -3   9   6     4915.17     4821.89    124.28 o 
  -2   9   6      815.19      892.05     37.48 o 
  -1   9   6    11584.63    12056.05    231.46 o 
   0   9   6     2553.27     2585.90     53.39 o 
   1   9   6      851.10      856.05     35.35 o 
   2   9   6      309.35      342.40     18.57 o 
   3   9   6     1064.87      978.21     32.44 o 
   4   9   6      661.00      610.60     39.47 o 
   5   9   6       21.84       59.39     14.39 o 
   6   9   6      341.70      331.38     40.21 o 
  -6  10   6      102.07       59.15     29.56 o 
  -5  10   6      294.06      234.66     76.91 o 
  -4  10   6     2689.63     2698.91     83.71 o 
  -3  10   6       47.45       91.72     16.72 o 
  -2  10   6      292.13      302.87     23.38 o 
   0  10   6      918.10      898.93     26.68 o 
   1  10   6     5531.26     5363.41    125.81 o 
   2  10   6     1452.84     1329.52     39.83 o 
   3  10   6      204.87      229.56     16.72 o 
   4  10   6     1789.66     1737.90     45.60 o 
   5  10   6      864.54      948.74     71.45 o 
  -5  11   6      357.20      349.85     84.21 o 
  -4  11   6       10.00       27.64     11.47 o 
  -3  11   6     1906.90     1892.66     74.51 o 
  -2  11   6      211.33      219.53     11.36 o 
  -1  11   6     5676.89     5643.96    135.52 o 
   0  11   6      344.43      323.06     20.91 o 
   1  11   6      913.20      846.09     25.35 o 
   2  11   6     8790.99     8115.40    126.48 o 
   3  11   6     2080.40     1954.46     50.59 o 
   4  11   6     2401.08     2423.05     65.52 o 
   5  11   6      464.84      467.85     35.80 o 
  -5  12   6       33.64      128.19     41.80 o 
  -4  12   6      182.10      166.57     34.44 o 
  -3  12   6      330.89      359.91     47.02 o 
  -2  12   6      520.13      498.71     26.88 o 
  -1  12   6     2344.35     2093.64     59.39 o 
   0  12   6     3283.27     3279.75     56.79 o 
   1  12   6      783.84      819.06     28.08 o 
   2  12   6      819.64      810.52     29.38 o 
   3  12   6     9173.80     8935.60    199.08 o 
   4  12   6     1532.69     1617.57     60.65 o 
   5  12   6       36.98      102.31     33.21 o 
  -5  13   6     1383.63     1493.23    147.17 o 
  -4  13   6        1.12       50.14     16.42 o 
  -3  13   6     3925.48     3998.78    100.66 o 
  -2  13   6      399.69      436.96     20.38 o 
  -1  13   6      441.06      421.62     29.39 o 
   0  13   6      352.69      293.39     18.68 o 
   1  13   6    13897.89    13124.96    162.46 o 
   2  13   6     3593.42     3261.93     88.65 o 
   3  13   6      384.90      376.43     51.41 o 
   4  13   6       19.50       55.08     20.43 o 
   5  13   6     1508.03     1684.41     96.51 o 
  -5  14   6       14.87       52.26     46.22 o 
  -4  14   6        0.19       18.36     23.64 o 
  -3  14   6     2778.17     3018.25    105.03 o 
  -2  14   6      692.61      796.47     31.81 o 
  -1  14   6     1967.89     1855.09     59.47 o 
   0  14   6       38.37       50.67      7.41 o 
   1  14   6     3014.72     2802.16     88.75 o 
   2  14   6     2129.95     2023.26     57.90 o 
   3  14   6     2638.88     2520.87     89.76 o 
   4  14   6       29.33       76.56     18.90 o 
   5  14   6      261.79      279.77     43.98 o 
  -5  15   6     1131.27     1142.73    127.67 o 
  -4  15   6        5.96       76.30     26.86 o 
  -3  15   6       58.16       72.51     11.61 o 
  -2  15   6     2847.34     2815.78    125.27 o 
  -1  15   6      173.87      150.21     27.14 o 
   0  15   6     2659.14     2705.44     42.31 o 
   1  15   6     1454.14     1368.36     41.19 o 
   2  15   6     1817.83     1784.17     41.86 o 
   3  15   6       62.92       66.02     10.88 o 
   4  15   6        1.91       52.08     15.54 o 
   5  15   6     2777.56     3021.04    157.67 o 
  -5  16   6       28.71       38.85     43.23 o 
  -4  16   6      420.00      327.57     49.91 o 
  -3  16   6       18.89       44.58     15.16 o 
  -2  16   6       87.70      108.74     19.06 o 
  -1  16   6     1786.90     1659.68     53.51 o 
   0  16   6      750.24      757.77     25.42 o 
   1  16   6     2523.58     2401.56     66.53 o 
   2  16   6      758.44      748.50     39.88 o 
   3  16   6     4741.43     4790.35    121.21 o 
   4  16   6      701.14      818.24     44.50 o 
   5  16   6       95.88      135.54     28.40 o 
  -5  17   6      831.49      820.28    102.22 o 
  -4  17   6       62.35       80.59     26.92 o 
  -3  17   6      834.24      831.94     57.22 o 
  -2  17   6      150.31      166.42     19.71 o 
  -1  17   6     2760.67     2659.76     96.29 o 
   0  17   6     1099.43     1062.10     47.13 o 
   1  17   6        7.11       22.24     17.14 o 
   2  17   6     4206.60     3930.22    100.02 o 
   3  17   6      461.01      394.76     33.19 o 
   4  17   6      765.57      879.77     77.21 o 
   5  17   6      346.07      339.14     43.04 o 
  -5  18   6      914.37      784.41     86.87 o 
  -4  18   6       17.81       57.17     58.20 o 
  -3  18   6      724.49      652.79     57.85 o 
  -2  18   6        9.13       61.92     12.81 o 
  -1  18   6     3018.86     2612.93     55.68 o 
   0  18   6     1055.53     1063.52     29.72 o 
   1  18   6     8503.71     8229.52    120.89 o 
   2  18   6      673.67      630.71     25.01 o 
   3  18   6        9.30       33.23     11.72 o 
   4  18   6     2093.45     2286.06     75.39 o 
   5  18   6      217.55      171.70     25.17 o 
  -5  19   6       15.51        9.87     41.58 o 
  -4  19   6      755.79      743.46     65.05 o 
  -3  19   6     3213.60     3155.67    103.60 o 
  -2  19   6      407.15      367.70     39.66 o 
  -1  19   6     1448.30     1254.10     84.67 o 
   0  19   6      735.05      719.22     24.32 o 
   1  19   6      920.48      820.19     52.83 o 
   2  19   6     3233.47     3194.28     65.24 o 
   3  19   6      560.27      496.08     32.89 o 
   4  19   6       16.98       39.89     17.00 o 
   5  19   6        1.34       45.60     24.40 o 
  -4  20   6      746.82      694.72     62.35 o 
  -3  20   6      746.72      703.28     63.53 o 
  -2  20   6     1334.85     1288.66     40.88 o 
  -1  20   6     6854.80     6515.77    282.43 o 
   0  20   6      110.81      130.16     19.49 o 
   1  20   6     1766.48     1789.40     55.73 o 
   2  20   6      395.22      384.47     24.69 o 
   3  20   6        1.46       47.76     14.52 o 
   4  20   6      171.03      133.37     23.45 o 
  -4  21   6      452.48      275.20     85.79 o 
  -3  21   6     2346.49     2128.96    157.67 o 
  -2  21   6     4849.29     4522.72    147.29 o 
  -1  21   6     6957.79     6345.99    144.26 o 
   0  21   6        1.59       43.13     13.47 o 
   1  21   6      506.47      541.88     25.51 o 
   2  21   6     1926.35     1919.20     54.91 o 
   3  21   6      918.97      911.73     41.03 o 
   4  21   6       19.56       47.00     24.10 o 
  -4  22   6       41.62       50.14     26.30 o 
  -3  22   6      107.09      152.48     34.20 o 
  -2  22   6       16.62       28.96     11.63 o 
  -1  22   6      666.38      663.83     58.48 o 
   0  22   6     5818.91     5995.83     88.62 o 
   1  22   6      570.07      603.56     31.16 o 
   2  22   6       23.84       43.91     11.94 o 
   3  22   6      282.64      256.46     27.82 o 
   4  22   6       27.99       59.79     31.42 o 
  -4  23   6      191.35      180.02     44.63 o 
  -3  23   6      127.11       86.75     54.00 o 
  -2  23   6     2066.10     2106.62    133.16 o 
  -1  23   6      116.57      101.58     18.02 o 
   0  23   6      114.59      138.88     18.43 o 
   1  23   6       60.09       55.70     21.18 o 
   2  23   6       24.00       38.61     12.52 o 
   3  23   6     1039.95     1110.78     48.92 o 
   4  23   6        5.53       52.65     14.66 o 
  -4  24   6       14.86       15.08     35.72 o 
  -3  24   6      326.97      304.32     61.53 o 
  -2  24   6      102.04      116.65     25.04 o 
  -1  24   6      851.88      763.33     33.99 o 
   0  24   6      625.21      662.48     40.57 o 
   1  24   6      136.66      122.01     23.08 o 
   2  24   6      129.00      130.59     18.26 o 
   3  24   6     1951.52     2104.85     96.03 o 
   4  24   6        1.80       53.77     27.23 o 
  -3  25   6        9.72       95.12     28.63 o 
  -2  25   6      492.89      538.01     66.76 o 
  -1  25   6       86.05      106.98     20.28 o 
   0  25   6       70.54       56.49     17.52 o 
   1  25   6     1519.66     1448.24     42.74 o 
   2  25   6      174.32      135.87     23.01 o 
   3  25   6        3.52       36.20     13.49 o 
  -3  26   6      282.50      318.66     63.84 o 
  -2  26   6        4.19       78.26     29.27 o 
  -1  26   6      498.17      451.77     34.16 o 
   0  26   6      908.35      998.10     50.15 o 
   1  26   6       23.29       47.24     16.09 o 
   2  26   6     2185.53     2157.82     82.16 o 
   3  26   6      818.61      905.42     64.81 o 
  -3  27   6        4.11      106.60     41.33 o 
  -2  27   6       77.29      125.27     75.74 o 
  -1  27   6      470.21      421.76     30.83 o 
   0  27   6      169.17      109.32     32.96 o 
   1  27   6       43.25       43.60     17.39 o 
   2  27   6      994.55     1081.04     55.79 o 
   3  27   6       55.64       32.61     18.27 o 
  -3  28   6        0.64       49.69     29.71 o 
  -2  28   6      322.72      207.37     48.43 o 
  -1  28   6      144.62      104.92     36.20 o 
   0  28   6       31.48       40.24     16.54 o 
   1  28   6      284.82      240.63     28.05 o 
   2  28   6     1479.96     1525.11    102.75 o 
   3  28   6      220.80      210.37     32.85 o 
  -2  29   6       10.69       58.65     24.89 o 
  -1  29   6       46.01       73.81     21.06 o 
   0  29   6      160.53      144.69     46.55 o 
   1  29   6      505.70      478.32     73.84 o 
   2  29   6       50.85      111.27     46.29 o 
  -2  30   6        2.98       93.66     31.04 o 
  -1  30   6      602.69      602.52     89.10 o 
   0  30   6      573.00      632.64     52.01 o 
   1  30   6      124.43      143.79     26.54 o 
   2  30   6       97.73      118.16     54.85 o 
  -1  31   6      148.37      127.74     37.34 o 
   0  31   6        0.57       11.10     15.27 o 
   1  31   6      716.47      707.65    105.87 o 
  -5   0   7      109.08       92.00     19.09 o 
  -3   0   7      110.47      141.30     16.59 o 
  -1   0   7    25501.97    26403.04    318.87 o 
   1   0   7     1618.83     1468.73     47.11 o 
   3   0   7      355.38      382.23     40.37 o 
   5   0   7      168.81      123.44     18.80 o 
  -5   1   7      834.08      924.47     49.91 o 
  -4   1   7      241.36      290.32     27.76 o 
  -3   1   7     1497.29     1400.27     52.61 o 
  -2   1   7     1294.52     1186.07     53.38 o 
  -1   1   7       53.40       90.82     11.25 o 
   0   1   7     8770.04     9181.37     86.87 o 
   1   1   7    16086.39    16469.89    182.30 o 
   2   1   7      641.85      650.35     25.43 o 
   3   1   7     1117.92     1029.28     33.63 o 
   4   1   7        4.27       16.19      9.37 o 
   5   1   7       12.51       41.15     11.02 o 
   6   1   7      150.92      197.85     29.19 o 
  -5   2   7       35.07       50.08     15.54 o 
  -4   2   7       16.59       52.76     22.99 o 
  -3   2   7      789.97      755.91     26.43 o 
  -2   2   7     4792.82     4519.81     85.20 o 
  -1   2   7    16087.39    16569.90    507.55 o 
   0   2   7     8492.84     8852.68    108.63 o 
   1   2   7     5631.32     5425.81     74.84 o 
   2   2   7     2109.66     2106.10     51.67 o 
   3   2   7     4887.03     4600.90     90.16 o 
   4   2   7       57.32       67.97     12.36 o 
   5   2   7       49.21       56.28     10.99 o 
   6   2   7      431.01      342.72     40.31 o 
  -6   3   7      129.18       87.36     39.85 o 
  -5   3   7      656.74      613.61     51.02 o 
  -4   3   7      778.30      748.68     54.45 o 
  -3   3   7     1547.70     1503.04     53.21 o 
  -2   3   7     7355.57     7019.51    145.35 o 
  -1   3   7     1735.85     1654.68     36.24 o 
   0   3   7     4785.43     5222.89     49.18 o 
   1   3   7      839.74      880.08     30.96 o 
   2   3   7     4909.32     4555.02     58.06 o 
   3   3   7     5069.09     4802.61     95.36 o 
   4   3   7     2978.33     2771.35     50.49 o 
   5   3   7      563.67      589.23     55.28 o 
   6   3   7        8.95       40.84     23.90 o 
  -6   4   7       24.16      108.40     49.12 o 
  -5   4   7     1372.07     1489.93     90.94 o 
  -4   4   7        7.84       37.74     11.38 o 
  -3   4   7     7086.94     6875.36    140.01 o 
  -2   4   7     2168.86     2011.77     49.89 o 
  -1   4   7     2422.61     2362.99     49.43 o 
   0   4   7      526.73      565.09     15.81 o 
   1   4   7     1000.78      973.96     26.11 o 
   2   4   7     1228.81     1180.58     32.49 o 
   3   4   7     1550.96     1482.87     49.45 o 
   4   4   7      171.12      152.02     29.14 o 
   5   4   7     1100.74      978.36     45.56 o 
   6   4   7      457.93      417.59     39.37 o 
  -6   5   7        6.14      107.20     53.52 o 
  -5   5   7     1495.94     1427.89     92.38 o 
  -4   5   7      107.15      126.09     15.29 o 
  -3   5   7      262.67      283.12     23.42 o 
  -2   5   7     2605.14     2468.84     44.45 o 
  -1   5   7      181.49      197.15     13.27 o 
   0   5   7     3808.08     3828.54     46.14 o 
   1   5   7      423.89      432.87     20.43 o 
   2   5   7     2391.42     2317.80     50.64 o 
   3   5   7     3061.52     2959.54     51.89 o 
   4   5   7      958.36     1043.91     35.10 o 
   5   5   7     3617.19     3712.61    101.20 o 
   6   5   7        2.36       18.28     16.00 o 
  -6   6   7        8.26       29.27     19.09 o 
  -5   6   7      486.78      578.86     79.32 o 
  -4   6   7      894.17     1038.48     54.10 o 
  -3   6   7     5294.22     5268.22    186.00 o 
  -2   6   7        9.42       37.77     11.02 o 
  -1   6   7     5442.83     5614.57    146.78 o 
   0   6   7     1388.75     1331.04     26.46 o 
   1   6   7      948.98      909.10     29.62 o 
   2   6   7      738.65      700.00     24.48 o 
   3   6   7     3462.76     3351.08     54.12 o 
   4   6   7      274.79      305.81     37.09 o 
   5   6   7       40.17       69.04     16.09 o 
   6   6   7      348.64      316.68     41.29 o 
  -5   7   7      338.43      206.40     31.73 o 
  -4   7   7       66.66       87.39     24.20 o 
  -3   7   7       10.64       28.52      7.17 o 
  -2   7   7      373.73      345.94     22.52 o 
  -1   7   7      138.74      151.45     11.68 o 
   0   7   7     6612.78     6848.75     92.90 o 
   1   7   7       34.49       58.32     12.65 o 
   2   7   7      304.01      294.10     15.23 o 
   3   7   7      842.17      969.44     31.40 o 
   4   7   7      800.47      832.03     40.14 o 
   5   7   7     1095.44     1099.45     76.06 o 
  -5   8   7      184.62      235.70     32.56 o 
  -4   8   7      363.52      425.82     57.32 o 
  -3   8   7     1410.96     1429.29     46.18 o 
  -2   8   7      155.16      141.83     22.15 o 
  -1   8   7     1198.01     1174.22     27.86 o 
   0   8   7      538.42      536.43     22.89 o 
   1   8   7        6.78       32.53     14.98 o 
   2   8   7    10604.64    10295.85    140.44 o 
   3   8   7     3627.81     3542.02     60.20 o 
   4   8   7      140.31      136.52     29.45 o 
   5   8   7      102.63       69.38     23.45 o 
  -5   9   7       23.64       75.89     45.76 o 
  -4   9   7       24.18       53.51     14.13 o 
  -3   9   7      181.99      178.67     12.56 o 
  -2   9   7      771.81      788.76     35.72 o 
  -1   9   7       86.65       98.33     24.46 o 
   0   9   7     1562.21     1635.81     28.72 o 
   1   9   7     4057.62     3882.48     54.54 o 
   2   9   7      351.18      372.75     19.63 o 
   3   9   7     2035.24     1923.21     47.55 o 
   4   9   7     4473.11     4428.67    142.60 o 
   5   9   7        0.21       14.99     19.66 o 
  -5  10   7       68.08       72.64     45.17 o 
  -4  10   7      403.51      374.12     42.57 o 
  -3  10   7       90.33      113.79     14.35 o 
  -2  10   7      777.76      813.77     38.41 o 
  -1  10   7     3357.35     3318.74     68.07 o 
   0  10   7     1461.77     1496.00     31.98 o 
   1  10   7       60.25       48.83     10.99 o 
   2  10   7     7008.60     6968.95    115.34 o 
   3  10   7     1397.25     1390.26     33.52 o 
   4  10   7      279.67      248.72     23.13 o 
   5  10   7        9.39       71.91     24.87 o 
  -5  11   7       16.65       46.44     21.63 o 
  -4  11   7     1288.31     1183.08     60.38 o 
  -3  11   7     2311.47     2455.83     75.24 o 
  -2  11   7      304.70      312.22     27.71 o 
  -1  11   7      194.03      160.10     11.46 o 
   0  11   7     1266.55     1320.33     38.65 o 
   1  11   7     4805.39     4648.42    112.26 o 
   2  11   7     1046.23     1054.13     37.27 o 
   3  11   7       45.22       37.14     26.30 o 
   4  11   7     1207.21     1203.85     38.82 o 
   5  11   7      692.85      736.70     60.70 o 
  -5  12   7      351.37      364.05     59.40 o 
  -4  12   7        1.51       70.84     31.53 o 
  -3  12   7      296.42      258.66     41.50 o 
  -2  12   7     7551.79     7465.88    316.18 o 
  -1  12   7     7868.87     7895.84    118.60 o 
   0  12   7     5802.68     5770.89     64.56 o 
   1  12   7     2613.43     2476.75     64.67 o 
   2  12   7        0.11       40.91     11.57 o 
   3  12   7     1954.88     1943.31     40.09 o 
   4  12   7      495.63      490.16     32.88 o 
   5  12   7       37.52       40.03     17.72 o 
  -5  13   7      191.58      244.27     44.63 o 
  -4  13   7     1440.25     1536.18     79.65 o 
  -3  13   7        4.76       35.24     31.10 o 
  -2  13   7      717.65      733.47     29.48 o 
  -1  13   7        2.87       19.61     10.59 o 
   0  13   7     4801.99     4779.06     65.56 o 
   1  13   7     1985.37     1910.34     65.99 o 
   2  13   7     1446.55     1297.67     37.53 o 
   3  13   7      176.33      171.82     28.47 o 
   4  13   7      296.90      363.66     27.33 o 
   5  13   7       28.11      112.90     25.65 o 
  -5  14   7      121.27      143.90     37.66 o 
  -4  14   7       91.49      139.35     32.25 o 
  -3  14   7       94.69      125.38     40.71 o 
  -2  14   7     2830.11     2741.73     61.13 o 
  -1  14   7        9.37       24.98      7.04 o 
   0  14   7    10486.00    10604.41    219.57 o 
   1  14   7      751.47      768.44     30.34 o 
   2  14   7     1420.86     1435.79     40.57 o 
   3  14   7      121.24      133.28     15.68 o 
   4  14   7        9.92       34.54     16.93 o 
   5  14   7      245.75      184.75     26.38 o 
  -5  15   7      153.94      127.01     31.46 o 
  -4  15   7     1666.79     1662.44     85.20 o 
  -3  15   7      161.59      213.65     22.20 o 
  -2  15   7     1399.21     1417.91     35.96 o 
  -1  15   7      650.92      700.58     31.78 o 
   0  15   7     2164.09     2137.96     64.38 o 
   1  15   7    11723.86    11328.64    220.97 o 
   2  15   7     3413.86     3342.64     82.26 o 
   3  15   7      432.46      387.23     30.03 o 
   4  15   7      119.60      158.01     22.86 o 
   5  15   7      119.57      154.25     27.56 o 
  -5  16   7      145.37      205.62     38.02 o 
  -4  16   7      247.14      269.59     49.36 o 
  -3  16   7       41.07       41.66     15.72 o 
  -2  16   7     5998.58     5976.70    142.27 o 
  -1  16   7     2207.35     2152.88     47.97 o 
   0  16   7      119.16      132.47     23.22 o 
   1  16   7        0.06       33.37     10.80 o 
   2  16   7        8.96       47.53     14.90 o 
   3  16   7      727.05      748.62     38.79 o 
   4  16   7      170.03      166.25     22.02 o 
   5  16   7       10.15       38.82     16.42 o 
  -5  17   7       29.45       25.13     25.24 o 
  -4  17   7     1050.49     1153.12    142.30 o 
  -3  17   7     2320.12     2413.26    127.96 o 
  -2  17   7     1817.48     1664.19     36.93 o 
  -1  17   7      294.31      250.03     24.52 o 
   0  17   7       20.48       32.23      8.22 o 
   1  17   7     1151.35     1110.99     34.39 o 
   2  17   7     9059.66     8728.20    199.05 o 
   3  17   7        7.15       34.98     12.96 o 
   4  17   7     1222.00     1311.31     73.09 o 
   5  17   7      426.56      466.13     45.89 o 
  -4  18   7     4255.77     4136.92    212.21 o 
  -3  18   7       99.93      182.68     98.31 o 
  -2  18   7       31.24       35.23     21.09 o 
  -1  18   7     2222.01     2181.40     73.13 o 
   0  18   7      691.50      692.99     22.69 o 
   1  18   7     3070.27     3016.01     65.74 o 
   2  18   7      244.39      283.60     21.15 o 
   3  18   7      303.20      295.14     29.30 o 
   4  18   7      167.53      182.33     28.53 o 
  -4  19   7        3.67       53.31     23.67 o 
  -3  19   7       34.47       32.93     60.85 o 
  -2  19   7      417.35      396.50     25.52 o 
  -1  19   7       84.23       58.34     22.96 o 
   0  19   7        3.53       23.24     14.43 o 
   1  19   7       15.38       -0.79     13.50 o 
   2  19   7      377.13      367.85     27.31 o 
   3  19   7      111.51      154.52     23.91 o 
   4  19   7     2891.15     2841.32    138.32 o 
  -4  20   7     1060.20      961.81    160.78 o 
  -3  20   7      204.46      148.67     57.38 o 
  -2  20   7      262.67      269.40     40.75 o 
  -1  20   7      419.65      357.08     27.10 o 
   0  20   7        0.46       76.37     15.12 o 
   1  20   7      351.43      377.00     27.71 o 
   2  20   7     2300.43     2342.75     63.43 o 
   3  20   7      253.93      243.47     35.14 o 
   4  20   7        2.76       75.01     21.44 o 
  -4  21   7        9.79       27.35     25.84 o 
  -3  21   7      136.77      175.94     37.81 o 
  -2  21   7      391.67      327.44     42.62 o 
  -1  21   7     1334.90     1342.54     92.43 o 
   0  21   7        6.63       37.47     20.26 o 
   1  21   7     1070.98     1124.29     33.76 o 
   2  21   7       48.24       72.35     15.32 o 
   3  21   7      508.13      551.08     37.96 o 
   4  21   7      313.12      352.60     42.24 o 
  -4  22   7       31.85       74.83     22.65 o 
  -3  22   7      154.14      246.74     38.10 o 
  -2  22   7      623.44      708.76     43.44 o 
  -1  22   7       10.44       18.20     11.67 o 
   0  22   7      828.97      766.65     44.87 o 
   1  22   7     3363.12     3233.41     88.66 o 
   2  22   7      357.20      295.58     28.39 o 
   3  22   7      707.80      644.98     35.57 o 
   4  22   7      185.21      131.78     31.71 o 
  -4  23   7        5.91       57.90     23.06 o 
  -3  23   7      197.83      252.13     41.53 o 
  -2  23   7        2.99       34.40     17.75 o 
  -1  23   7       32.00       71.32     27.68 o 
   0  23   7     3516.26     3466.21     95.50 o 
   1  23   7      179.50      135.05     23.92 o 
   2  23   7       30.44       56.44     21.24 o 
   3  23   7      496.68      534.78     36.33 o 
   4  23   7        1.53       37.22     18.40 o 
  -3  24   7       77.37       98.74     45.75 o 
  -2  24   7     2086.87     1891.14    218.76 o 
  -1  24   7      781.02      841.41     91.39 o 
   0  24   7     1389.02     1418.50     50.07 o 
   1  24   7       23.29       42.66     19.47 o 
   2  24   7      224.64      226.97     20.92 o 
   3  24   7      824.40      844.24     58.25 o 
  -3  25   7      369.71      387.34     68.31 o 
  -2  25   7        7.36       74.97     55.01 o 
  -1  25   7      232.40      188.03     75.26 o 
   0  25   7      418.40      397.56     28.65 o 
   1  25   7     1212.85     1227.09    106.34 o 
   2  25   7     1584.89     1588.67     89.90 o 
   3  25   7      724.64      731.92     49.80 o 
  -3  26   7      682.17      553.76     90.58 o 
  -2  26   7      555.20      717.73     73.00 o 
  -1  26   7      796.38      927.86     61.78 o 
   0  26   7     1209.49     1227.46     57.23 o 
   1  26   7      212.77      210.35     25.92 o 
   2  26   7      454.05      397.94     43.45 o 
   3  26   7      202.09      227.14     32.95 o 
  -3  27   7     1327.51     1136.32    165.19 o 
  -2  27   7        0.98        7.58     42.13 o 
  -1  27   7      151.84      117.61     54.54 o 
   0  27   7      474.76      533.95     36.24 o 
   1  27   7     1914.46     2088.56    101.40 o 
   2  27   7       45.79       95.96     31.45 o 
  -2  28   7       87.00      159.15     54.81 o 
  -1  28   7     1597.78     1802.93    136.41 o 
   0  28   7       39.08       51.83     33.38 o 
   1  28   7      117.77      109.32     26.76 o 
   2  28   7        0.30       85.76     40.83 o 
  -2  29   7      119.70       94.11     32.31 o 
  -1  29   7        9.28       -4.23     50.09 o 
   0  29   7      613.08      623.59     60.47 o 
   1  29   7      801.28      857.27     71.58 o 
   2  29   7        3.59       88.40     23.96 o 
  -1  30   7      460.46      438.85    214.88 o 
   0  30   7     1662.22     1736.67    108.60 o 
   1  30   7     1019.96      961.72     90.13 o 
  -4   0   8     1775.32     1683.72     87.80 o 
  -2   0   8      176.55      183.55     11.90 o 
   0   0   8     3970.66     3806.88     84.05 o 
   2   0   8     7124.28     7242.35    215.44 o 
   4   0   8     1148.32     1118.49     74.73 o 
  -5   1   8        2.45       12.07     11.07 o 
  -4   1   8     1120.65     1099.12     73.50 o 
  -3   1   8      127.66      105.92     12.30 o 
  -2   1   8       60.61       58.85      9.76 o 
  -1   1   8      674.67      649.47     39.62 o 
   0   1   8      544.02      612.66     16.83 o 
   1   1   8      763.61      777.76     27.07 o 
   2   1   8     4664.07     4615.71     68.31 o 
   3   1   8     2436.72     2543.25     49.84 o 
   4   1   8     2664.24     2802.17     90.29 o 
   5   1   8        2.67       41.03     17.46 o 
  -5   2   8      674.45      641.94     47.57 o 
  -4   2   8     3096.87     3157.09    104.98 o 
  -3   2   8        6.58       56.68     18.63 o 
  -2   2   8      627.90      633.58     33.45 o 
  -1   2   8      888.57      873.83     41.59 o 
   0   2   8       25.20       38.19      6.75 o 
   1   2   8     3217.32     3200.42     51.38 o 
   2   2   8      224.43      248.76     17.65 o 
   3   2   8       19.03       36.58     10.03 o 
   4   2   8      338.88      329.74     28.65 o 
   5   2   8     1665.06     1690.69     53.76 o 
  -5   3   8      147.73      104.48     31.24 o 
  -4   3   8       90.30       80.81     12.81 o 
  -3   3   8     8727.60     8368.64    148.87 o 
  -2   3   8     3944.32     3740.83     87.66 o 
  -1   3   8     2672.32     2833.52     60.11 o 
   0   3   8     1791.60     1691.94     29.72 o 
   1   3   8     2147.28     2059.42     46.71 o 
   2   3   8     4140.49     4188.99     90.38 o 
   3   3   8     1208.09     1180.24     36.08 o 
   4   3   8        1.87       37.64     14.75 o 
   5   3   8     1117.11     1092.95     39.59 o 
  -5   4   8      346.59      296.01     48.61 o 
  -4   4   8       54.57       55.97     12.07 o 
  -3   4   8      305.66      309.00     34.93 o 
  -2   4   8     6083.06     5759.78     88.64 o 
  -1   4   8      146.62      144.11     11.84 o 
   0   4   8      121.91      136.52     12.45 o 
   1   4   8     2756.12     2724.09     41.53 o 
   2   4   8     2622.84     2609.29     78.35 o 
   3   4   8      412.21      449.29     19.05 o 
   4   4   8      443.30      436.76     40.71 o 
   5   4   8     2065.56     2039.14     70.51 o 
  -5   5   8       48.55       77.58     22.59 o 
  -4   5   8      188.90      189.37     24.85 o 
  -3   5   8      291.65      260.44     24.68 o 
  -2   5   8     1661.63     1497.59     48.89 o 
  -1   5   8     1188.92     1160.63     27.56 o 
   0   5   8     7956.80     7743.35     82.46 o 
   1   5   8      138.13      145.59     10.32 o 
   2   5   8     1054.60      926.83     31.86 o 
   3   5   8       99.85      128.50     19.98 o 
   4   5   8      413.09      439.50     28.39 o 
   5   5   8       83.48       85.97     18.56 o 
  -5   6   8      180.72       95.50     24.04 o 
  -4   6   8      437.37      410.45     40.19 o 
  -3   6   8      444.80      435.85     14.11 o 
  -2   6   8     6410.36     6381.99    157.85 o 
  -1   6   8     8470.38     8972.29    180.42 o 
   0   6   8     1422.47     1421.54     32.39 o 
   1   6   8       13.52       49.41      8.33 o 
   2   6   8    10069.03     9839.29    152.57 o 
   3   6   8     3170.13     2801.41     61.64 o 
   4   6   8      813.15      808.01     38.28 o 
   5   6   8       45.00       76.70     18.04 o 
  -5   7   8       30.05       83.91     40.41 o 
  -4   7   8      302.87      261.06     33.13 o 
  -3   7   8      105.96       87.22     11.53 o 
  -2   7   8     1172.38     1070.88     39.26 o 
  -1   7   8     8530.31     8679.41    136.58 o 
   0   7   8    11713.08    11928.22    146.71 o 
   1   7   8    16938.13    16454.64    194.44 o 
   2   7   8       14.91       42.47     13.53 o 
   3   7   8      155.43      153.80     16.79 o 
   4   7   8      100.84      114.14     16.45 o 
   5   7   8       32.90       48.85     14.31 o 
  -5   8   8       82.23       90.06     23.88 o 
  -4   8   8      146.67      130.71     23.45 o 
  -3   8   8     2839.92     2661.01    124.28 o 
  -2   8   8     4348.17     4412.38    150.12 o 
  -1   8   8     2908.45     2840.89     47.95 o 
   0   8   8     1727.40     1777.97     38.23 o 
   1   8   8     2118.20     2206.46     77.45 o 
   2   8   8     1406.91     1381.42     42.82 o 
   3   8   8     1446.03     1367.27     37.11 o 
   4   8   8     1964.67     1960.94     53.66 o 
   5   8   8        1.55       68.88     14.73 o 
  -5   9   8       18.84       33.44     53.74 o 
  -4   9   8      312.04      339.16     64.88 o 
  -3   9   8     1160.36     1102.40     53.19 o 
  -2   9   8      743.57      680.40     56.37 o 
  -1   9   8     6175.77     6180.41     94.46 o 
   0   9   8      826.93      805.03     19.36 o 
   1   9   8    10642.63    10426.11    155.92 o 
   2   9   8       15.97       41.73     12.25 o 
   3   9   8      147.80      154.07     16.14 o 
   4   9   8      186.38      212.92     28.09 o 
   5   9   8      178.78      139.71     21.86 o 
  -5  10   8      567.14      579.75     54.14 o 
  -4  10   8      796.14      747.90     54.81 o 
  -3  10   8     3541.29     3674.75     76.80 o 
  -2  10   8     1326.03     1218.94     44.68 o 
  -1  10   8      621.39      586.67     69.59 o 
   0  10   8      339.29      328.98     10.12 o 
   1  10   8      649.78      666.73     26.93 o 
   2  10   8      917.34      872.94     29.23 o 
   3  10   8      861.01      910.43     35.35 o 
   4  10   8      528.77      442.98     22.76 o 
   5  10   8        1.80       40.61     20.66 o 
  -5  11   8       34.89       45.16     22.58 o 
  -4  11   8      499.27      597.12     53.93 o 
  -3  11   8      195.13      164.66     19.75 o 
  -2  11   8      775.44      782.53     33.78 o 
  -1  11   8     1076.68     1007.34     44.29 o 
   0  11   8     1845.63     1844.47     51.96 o 
   1  11   8     4059.45     3857.00     83.99 o 
   2  11   8      413.57      436.68     31.89 o 
   3  11   8     2279.55     2115.58     54.87 o 
   4  11   8     1815.06     1735.10     50.61 o 
   5  11   8       28.77       64.76     34.18 o 
  -5  12   8     1612.69     1683.17    236.09 o 
  -4  12   8      785.27     1051.77    167.08 o 
  -3  12   8     1348.30     1365.63     49.18 o 
  -2  12   8      624.10      582.49     56.54 o 
  -1  12   8       33.11       51.49     20.16 o 
   0  12   8     1746.20     1713.16     41.47 o 
   1  12   8     2463.56     2325.82     57.92 o 
   2  12   8     2800.41     2652.77     66.79 o 
   3  12   8       35.16       42.52     11.27 o 
   4  12   8      197.94      209.04     36.36 o 
   5  12   8     2030.97     1965.82    137.35 o 
  -5  13   8       67.64      157.99     40.16 o 
  -4  13   8       61.25       61.06     28.23 o 
  -3  13   8      781.32      811.81     52.89 o 
  -2  13   8      148.66      132.89     26.87 o 
  -1  13   8      191.00      180.50     18.64 o 
   0  13   8      190.97      183.48     13.68 o 
   1  13   8        9.32       46.46     14.68 o 
   2  13   8     3407.16     3210.66     78.81 o 
   3  13   8     5701.35     5675.94    114.30 o 
   4  13   8      186.33      233.09     28.43 o 
   5  13   8       29.88       78.06     29.37 o 
  -5  14   8     1240.00     1353.91    112.56 o 
  -4  14   8      284.29      216.07     48.13 o 
  -3  14   8      131.78      142.31     23.02 o 
  -2  14   8      100.56      130.67     39.12 o 
  -1  14   8      360.50      347.91     29.27 o 
   0  14   8     1657.16     1717.97     51.89 o 
   1  14   8     1219.89     1175.47     49.47 o 
   2  14   8      129.69      134.38     16.29 o 
   3  14   8       42.46       49.38     19.17 o 
   4  14   8      145.91      131.47     38.33 o 
   5  14   8      758.69      730.73     55.52 o 
  -5  15   8        1.24       29.76     24.47 o 
  -4  15   8       41.30       77.72     69.75 o 
  -3  15   8     1931.72     1932.08     79.79 o 
  -2  15   8      117.19       58.67     30.83 o 
  -1  15   8     1526.54     1472.35     36.65 o 
   0  15   8     2314.02     2364.19     55.71 o 
   1  15   8     1446.62     1396.18     46.16 o 
   2  15   8      160.16      146.56     17.28 o 
   3  15   8     1730.68     1760.82     52.39 o 
   4  15   8      377.32      354.76     29.39 o 
   5  15   8      656.00      668.37     60.84 o 
  -4  16   8      157.38       74.93     84.75 o 
  -3  16   8     1041.94     1006.85     55.96 o 
  -2  16   8      315.72      273.03     25.49 o 
  -1  16   8      746.76      791.23     25.13 o 
   0  16   8        4.80       24.98      9.71 o 
   1  16   8       40.60       75.66     13.55 o 
   2  16   8     2192.94     2127.51     54.46 o 
   3  16   8      772.09      746.36     33.25 o 
   4  16   8      315.68      327.86     31.10 o 
  -4  17   8      226.93      205.02     56.59 o 
  -3  17   8      808.20     1039.42     86.56 o 
  -2  17   8      734.00      676.83     45.39 o 
  -1  17   8      863.00      917.40     44.57 o 
   0  17   8      616.97      612.01     32.73 o 
   1  17   8     1990.81     1970.90     41.50 o 
   2  17   8       81.26       94.37     16.89 o 
   3  17   8      358.70      320.81     22.85 o 
   4  17   8     2384.96     2327.55    194.41 o 
  -4  18   8      760.17      936.24    143.07 o 
  -3  18   8      888.85      857.09     99.77 o 
  -2  18   8      795.65      842.59     53.74 o 
  -1  18   8     1642.62     1690.66     57.10 o 
   0  18   8       24.95       28.17     10.63 o 
   1  18   8       62.11       81.21     13.52 o 
   2  18   8     1383.38     1281.30     44.47 o 
   3  18   8     3059.56     3019.87     76.76 o 
   4  18   8       70.48       82.50     34.71 o 
  -4  19   8       13.59       39.29     27.11 o 
  -3  19   8       26.71       71.03     44.83 o 
  -2  19   8      250.23      251.02     33.74 o 
  -1  19   8     6326.36     6230.80    159.18 o 
   0  19   8        3.19       28.00     14.22 o 
   1  19   8     1453.57     1459.89     38.93 o 
   2  19   8     1011.21     1012.18     37.77 o 
   3  19   8       29.48       25.44     17.07 o 
   4  19   8       60.53       85.28     16.75 o 
  -4  20   8      157.68      139.40     35.89 o 
  -3  20   8       91.16      104.24     62.85 o 
  -2  20   8     2152.93     2276.09    107.25 o 
  -1  20   8     1599.62     1631.62     67.15 o 
   0  20   8      357.33      351.16     27.88 o 
   1  20   8     2068.16     2114.80     59.42 o 
   2  20   8       41.65       43.58     12.43 o 
   3  20   8      847.38      868.72     44.29 o 
   4  20   8       25.13       18.23     20.21 o 
  -4  21   8       95.00       89.19     34.26 o 
  -3  21   8        8.05       95.22     47.67 o 
  -2  21   8      509.14      492.76     50.00 o 
  -1  21   8       41.43       82.43     36.41 o 
   0  21   8     4208.92     4326.07    124.61 o 
   1  21   8     2044.85     2054.80     58.66 o 
   2  21   8      596.79      552.89     27.70 o 
   3  21   8       26.60       50.01     14.31 o 
   4  21   8       41.68       51.68     16.03 o 
  -4  22   8      310.10      469.43     96.39 o 
  -3  22   8      357.20      280.81     38.97 o 
  -2  22   8      716.59      752.85     55.78 o 
  -1  22   8       24.20       44.64     22.02 o 
   0  22   8      357.98      341.16     39.77 o 
   1  22   8        0.62       27.51     15.12 o 
   2  22   8     2707.55     2677.11     89.97 o 
   3  22   8      433.87      452.10     34.00 o 
  -3  23   8        6.62        4.27     22.81 o 
  -2  23   8        2.26       72.10     55.29 o 
  -1  23   8      106.97      113.50     38.70 o 
   0  23   8     1915.60     1908.99     85.52 o 
   1  23   8        0.54        1.51     18.64 o 
   2  23   8     1542.24     1458.40     48.26 o 
   3  23   8     1328.59     1343.21     87.44 o 
  -3  24   8        0.07       53.56     29.32 o 
  -2  24   8     2424.65     2345.05    162.02 o 
  -1  24   8      463.44      526.36     45.32 o 
   0  24   8       53.26       68.07     22.89 o 
   1  24   8       14.63       22.26     18.10 o 
   2  24   8      254.25      241.66     22.41 o 
   3  24   8      219.86      237.13     27.16 o 
  -3  25   8      238.91      236.23     94.45 o 
  -2  25   8      495.54      473.14     74.18 o 
  -1  25   8      485.92      391.04     35.38 o 
   0  25   8     1445.13     1421.57     66.12 o 
   1  25   8      114.43      153.00     45.07 o 
   2  25   8      440.99      353.24     37.12 o 
   3  25   8      145.78      125.34     20.74 o 
  -2  26   8       33.67       31.60     29.84 o 
  -1  26   8      638.93      684.62     50.71 o 
   0  26   8      803.46      773.50     90.92 o 
   1  26   8       21.03       76.77     20.81 o 
   2  26   8       65.05      135.78     26.99 o 
  -2  27   8     1029.14     1107.65    214.71 o 
  -1  27   8      847.56     1012.30    108.06 o 
   0  27   8       30.63       70.07     23.57 o 
   1  27   8        7.33        9.71     15.02 o 
   2  27   8      145.22      115.95     37.57 o 
  -2  28   8       10.16       43.31     34.57 o 
  -1  28   8      131.97      178.06     27.65 o 
   0  28   8        6.73       95.12     30.92 o 
   1  28   8       97.44      122.62     33.58 o 
   2  28   8      240.91      216.91     29.73 o 
  -1  29   8        8.12       48.11     34.68 o 
   0  29   8        6.85        4.32     25.54 o 
   1  29   8      196.22      171.72     42.43 o 
  -5   0   9       17.96       24.72     19.19 o 
  -3   0   9     6485.76     6266.01    135.77 o 
  -1   0   9      803.40      799.49     39.02 o 
   1   0   9     5210.46     5415.17    128.02 o 
   3   0   9     3958.72     3929.27     87.76 o 
   5   0   9        4.37       67.50     22.51 o 
  -5   1   9       64.51       64.36     20.25 o 
  -4   1   9      371.18      437.91     33.56 o 
  -3   1   9     3313.38     3247.33     66.60 o 
  -2   1   9       75.79       57.23      6.32 o 
  -1   1   9    11567.77    11580.32    155.85 o 
   0   1   9     2576.34     2422.56     44.10 o 
   1   1   9      788.34      761.94     29.23 o 
   2   1   9       34.90       55.20      9.73 o 
   3   1   9     2400.32     2502.61     48.44 o 
   4   1   9      261.09      227.68     26.72 o 
   5   1   9       67.56       52.95     16.82 o 
  -5   2   9      226.77      221.56     43.23 o 
  -4   2   9      112.37       93.50     22.66 o 
  -3   2   9       54.39       76.48     15.66 o 
  -2   2   9       29.55       23.79     10.30 o 
  -1   2   9       61.18       92.74     14.56 o 
   0   2   9     1639.41     1656.14     42.39 o 
   1   2   9    10310.24    10404.37    141.60 o 
   2   2   9     3001.84     3001.95     67.48 o 
   3   2   9     3951.90     3964.22     58.80 o 
   4   2   9      813.44      746.06     29.59 o 
   5   2   9       76.94      127.39     17.50 o 
  -5   3   9      438.48      334.63     49.81 o 
  -4   3   9       69.96       84.26     22.73 o 
  -3   3   9      883.50      882.13     42.98 o 
  -2   3   9       49.00       45.42     10.57 o 
  -1   3   9     5264.31     5339.27     90.50 o 
   0   3   9     4822.30     4726.24     57.91 o 
   1   3   9      286.36      298.53     16.21 o 
   2   3   9      383.31      381.79     27.58 o 
   3   3   9      111.90      130.71     14.48 o 
   4   3   9     2523.54     2387.74     63.17 o 
   5   3   9      745.48      737.44     49.37 o 
  -5   4   9      935.07      646.40     94.20 o 
  -4   4   9        2.29       24.72     14.62 o 
  -3   4   9      102.85      108.11     16.64 o 
  -2   4   9      204.10      156.30     11.73 o 
  -1   4   9      898.94      786.83     24.08 o 
   0   4   9     2390.11     2321.32     51.29 o 
   1   4   9      234.19      257.04     13.38 o 
   2   4   9      417.16      375.24     22.44 o 
   3   4   9      141.38      208.56     16.79 o 
   4   4   9      121.49      128.32     18.16 o 
   5   4   9     1530.16     1524.99     88.21 o 
  -5   5   9      544.01      535.22     92.66 o 
  -4   5   9      147.08      182.46     45.89 o 
  -3   5   9     2644.94     2665.20     68.48 o 
  -2   5   9     1231.33     1203.74    100.69 o 
  -1   5   9     2198.20     2123.47     50.90 o 
   0   5   9     1646.04     1616.94     42.80 o 
   1   5   9     1930.97     1959.95     52.09 o 
   2   5   9     1257.89     1236.21     41.44 o 
   3   5   9      877.49      897.39     36.32 o 
   4   5   9      100.73      105.71     19.90 o 
   5   5   9       97.06      107.06     28.56 o 
  -5   6   9      527.21      352.79     72.57 o 
  -4   6   9      862.98      915.76     41.87 o 
  -3   6   9     1451.96     1361.79     39.43 o 
  -2   6   9     1048.45     1021.41     38.08 o 
  -1   6   9     8699.39     8454.64    171.27 o 
   0   6   9      201.81      194.05     13.68 o 
   1   6   9      756.74      778.79     25.30 o 
   2   6   9     2105.99     2093.12     48.62 o 
   3   6   9     1082.21     1031.21     38.62 o 
   4   6   9       96.62       74.96     15.17 o 
   5   6   9      783.68      700.30     48.30 o 
  -5   7   9      557.00      703.29    107.44 o 
  -4   7   9      938.03      963.90     39.91 o 
  -3   7   9      212.03      242.40     21.03 o 
  -2   7   9      940.61      864.94     60.35 o 
  -1   7   9      236.03      266.93     21.85 o 
   0   7   9     4514.83     4524.64     67.34 o 
   1   7   9      434.91      447.20     24.31 o 
   2   7   9      723.86      717.28     39.34 o 
   3   7   9      794.30      881.63     35.65 o 
   4   7   9        2.69       45.88     11.30 o 
   5   7   9     1012.62      961.01     68.38 o 
  -5   8   9      364.82      351.79     76.10 o 
  -4   8   9        1.43       30.50     17.43 o 
  -3   8   9      214.60      187.57     29.32 o 
  -2   8   9      213.07      252.66     36.91 o 
  -1   8   9      116.82       92.06     10.29 o 
   0   8   9     3754.99     3849.02     74.66 o 
   1   8   9     1850.84     1785.13     52.93 o 
   2   8   9      116.96      101.91     13.41 o 
   3   8   9      103.83       85.11     13.27 o 
   4   8   9     4115.63     4347.01    102.52 o 
   5   8   9       68.67       60.06     19.88 o 
  -5   9   9      111.49      104.27     42.44 o 
  -4   9   9     3695.19     3792.72    112.05 o 
  -3   9   9      606.96      570.94     69.15 o 
  -2   9   9      575.31      542.33     28.93 o 
  -1   9   9      380.86      328.41     28.10 o 
   0   9   9      722.18      756.40     21.86 o 
   1   9   9     1364.58     1329.41     51.04 o 
   2   9   9      329.13      334.78     22.89 o 
   3   9   9      697.77      682.91     33.77 o 
   4   9   9     1355.57     1299.48     44.44 o 
   5   9   9       11.35       50.30     22.68 o 
  -4  10   9       84.28       98.92     51.43 o 
  -3  10   9      325.60      331.63     39.20 o 
  -2  10   9     1256.33     1226.70     43.30 o 
  -1  10   9        3.69       18.18      8.82 o 
   0  10   9       45.41       50.03     10.07 o 
   1  10   9     9688.46     9456.24    145.28 o 
   2  10   9       94.03       91.42     17.09 o 
   3  10   9       65.82      101.60     15.53 o 
   4  10   9      789.96      855.52     48.29 o 
   5  10   9      606.38      686.03     51.24 o 
  -5  11   9       26.18       84.32     32.81 o 
  -4  11   9     1942.58     1820.65     91.71 o 
  -3  11   9      128.51      121.02     25.58 o 
  -2  11   9     2858.26     2836.96    113.64 o 
  -1  11   9     8399.26     8306.73    168.36 o 
   0  11   9     2488.58     2461.48     35.08 o 
   1  11   9     1335.41     1348.55     38.97 o 
   2  11   9      828.47      850.19     37.49 o 
   3  11   9     1352.88     1283.42     51.19 o 
   4  11   9      293.55      197.96     26.19 o 
   5  11   9       47.07       70.82     20.34 o 
  -5  12   9       39.33      103.33     47.90 o 
  -4  12   9       26.45       71.36     40.70 o 
  -3  12   9      769.92      774.60     63.75 o 
  -2  12   9     1320.41     1461.77     91.19 o 
  -1  12   9     1200.40     1172.42     42.00 o 
   0  12   9     2122.78     2140.51     40.29 o 
   1  12   9     4356.67     4443.91    114.81 o 
   2  12   9     1845.23     1761.10     39.94 o 
   3  12   9      267.81      344.69     32.05 o 
   4  12   9     1015.27     1175.82     74.48 o 
   5  12   9      344.28      360.72     40.71 o 
  -5  13   9        1.37       22.28     40.71 o 
  -4  13   9       28.53       76.15     33.92 o 
  -3  13   9      428.97      504.65     43.48 o 
  -2  13   9     2340.01     2470.43     65.29 o 
  -1  13   9       66.78       69.65     24.23 o 
   0  13   9     8510.94     8503.51    160.84 o 
   1  13   9      281.80      319.08     24.26 o 
   2  13   9       27.73       47.74     12.92 o 
   3  13   9     2278.24     2236.24     63.67 o 
   4  13   9     1200.13     1149.34     95.75 o 
   5  13   9      121.61      126.92     42.99 o 
  -4  14   9      592.30      478.17     51.17 o 
  -3  14   9      215.55      149.13     35.69 o 
  -2  14   9       17.59        5.11     14.93 o 
  -1  14   9      236.40      212.43     28.50 o 
   0  14   9      344.01      328.25     14.56 o 
   1  14   9      232.05      242.37     23.33 o 
   2  14   9     6910.86     6775.38    131.44 o 
   3  14   9      846.27      930.53     42.94 o 
   4  14   9      159.53      199.39     40.50 o 
  -4  15   9        1.63      -15.23     23.51 o 
  -3  15   9        2.23       22.12     14.23 o 
  -2  15   9     1491.87     1513.94     52.83 o 
  -1  15   9      885.44      898.99     58.18 o 
   0  15   9     4580.63     4684.97     64.57 o 
   1  15   9     1473.01     1445.57     40.75 o 
   2  15   9       12.80       52.24     16.31 o 
   3  15   9      719.45      705.86     33.38 o 
   4  15   9     1689.60     1591.08     94.29 o 
  -4  16   9       62.65      102.03     34.66 o 
  -3  16   9     1301.34     1281.95     52.99 o 
  -2  16   9       42.01       87.81     22.66 o 
  -1  16   9      256.56      256.81     27.72 o 
   0  16   9     5265.90     5322.79     73.28 o 
   1  16   9     5264.11     5278.22     99.57 o 
   2  16   9     1580.81     1526.05     48.90 o 
   3  16   9      111.37      100.43     22.54 o 
   4  16   9      499.88      481.59     46.58 o 
  -4  17   9      276.55      379.67     93.70 o 
  -3  17   9      224.58      272.91     84.65 o 
  -2  17   9      689.03      691.17     42.09 o 
  -1  17   9     3292.34     3535.26    102.95 o 
   0  17   9     1310.96     1287.28     48.75 o 
   1  17   9       38.82       40.48     15.92 o 
   2  17   9      517.98      502.74     30.11 o 
   3  17   9      323.54      353.88     27.84 o 
   4  17   9      167.87      164.82     40.71 o 
  -4  18   9      311.31      185.15     60.58 o 
  -3  18   9      223.95      114.85     38.10 o 
  -2  18   9     1698.31     1891.59     70.80 o 
  -1  18   9      447.39      458.95     46.97 o 
   0  18   9       97.87      150.08     17.94 o 
   1  18   9     1618.88     1530.39     50.02 o 
   2  18   9       25.12       70.81     16.72 o 
   3  18   9      748.07      654.42     37.85 o 
   4  18   9      124.23       93.38     22.17 o 
  -4  19   9      376.44      330.65    109.40 o 
  -3  19   9      314.02      323.16     45.08 o 
  -2  19   9      648.15      517.61     38.90 o 
  -1  19   9       28.66       55.50     19.50 o 
   0  19   9      910.51      821.97     53.40 o 
   1  19   9      265.01      275.96     34.49 o 
   2  19   9     1183.91     1067.04     39.68 o 
   3  19   9       88.08       81.16     21.33 o 
   4  19   9      153.90      158.66     27.69 o 
  -4  20   9      116.06      116.55     35.69 o 
  -3  20   9       27.49       95.96     80.97 o 
  -2  20   9      482.18      461.75     54.02 o 
  -1  20   9        1.32       16.41     27.90 o 
   0  20   9      192.62      226.41     34.65 o 
   1  20   9       61.97      105.55     22.22 o 
   2  20   9       23.40       29.03     11.52 o 
   3  20   9     1280.76     1241.57     99.40 o 
   4  20   9     1005.73      987.26     84.02 o 
  -3  21   9     1202.33     1360.36    135.17 o 
  -2  21   9      330.61      344.43     33.09 o 
  -1  21   9       43.26       70.73     21.47 o 
   0  21   9       26.56       41.14     67.57 o 
   1  21   9       27.25       54.66     22.84 o 
   2  21   9      183.25      184.14     34.62 o 
   3  21   9      852.32      845.39     59.51 o 
  -3  22   9      228.52      236.07     53.78 o 
  -2  22   9        0.94       26.20     14.68 o 
  -1  22   9       29.23       71.52     39.00 o 
   0  22   9       60.90      130.54     36.70 o 
   1  22   9      268.88      198.98     26.06 o 
   2  22   9      724.91      682.63     32.13 o 
   3  22   9      424.51      436.71     41.86 o 
  -3  23   9      905.95      923.63    142.49 o 
  -2  23   9      962.68     1094.37     92.39 o 
  -1  23   9       13.86       91.30     23.58 o 
   0  23   9      813.25      862.30     54.00 o 
   1  23   9      198.51      255.85     30.12 o 
   2  23   9      982.91      905.26     52.73 o 
   3  23   9      384.99      426.22     45.47 o 
  -3  24   9       53.93       63.34     55.92 o 
  -2  24   9      531.02      662.41    108.41 o 
  -1  24   9      509.73      569.55     47.99 o 
   0  24   9      290.55      279.11     44.14 o 
   1  24   9      371.96      404.42     63.96 o 
   2  24   9     1206.08     1171.73     75.07 o 
   3  24   9        8.34       14.41     14.80 o 
  -2  25   9      249.50      268.26     48.94 o 
  -1  25   9      604.57      577.88     58.08 o 
   0  25   9      258.30      279.80     32.73 o 
   1  25   9      475.90      441.31     50.44 o 
   2  25   9      378.97      298.74     35.70 o 
  -2  26   9      508.98      558.23     73.50 o 
  -1  26   9      544.90      525.30     52.74 o 
   0  26   9      275.61      214.42     48.39 o 
   1  26   9      355.54      378.21     53.23 o 
   2  26   9     1190.22     1218.92    172.75 o 
  -1  27   9     1262.56     1245.03     82.25 o 
   0  27   9       35.66      101.84     24.33 o 
   1  27   9     1215.01     1128.55     75.31 o 
  -1  28   9      106.55      121.62     53.09 o 
   0  28   9        8.19       24.67     22.07 o 
   1  28   9     1452.66     1483.67    132.43 o 
  -4   0  10     1086.43      935.07     70.93 o 
  -2   0  10     8075.75     7357.69    344.46 o 
   0   0  10     2833.36     2552.65     75.88 o 
   2   0  10     5231.13     5237.16    162.29 o 
   4   0  10     2671.85     2601.53     93.83 o 
  -5   1  10      235.75      111.58     25.61 o 
  -4   1  10     1334.59     1361.71     68.46 o 
  -3   1  10      101.64      119.74     24.77 o 
  -2   1  10      255.86      300.71     27.54 o 
  -1   1  10       12.04       20.32      5.81 o 
   0   1  10      590.51      537.91     33.34 o 
   1   1  10      549.93      613.70     25.51 o 
   2   1  10      101.18       70.79     11.14 o 
   3   1  10     1425.01     1533.05     54.66 o 
   4   1  10      451.99      534.57     31.85 o 
   5   1  10      384.22      319.95     34.05 o 
  -5   2  10       10.81       68.02     26.55 o 
  -4   2  10       80.51       94.29     52.40 o 
  -3   2  10      359.15      337.86     64.54 o 
  -2   2  10     9169.61     9047.61    239.56 o 
  -1   2  10     2045.19     1955.84     53.66 o 
   0   2  10      561.86      600.38     35.42 o 
   1   2  10     1127.30     1130.79     44.88 o 
   2   2  10      869.01      894.57     31.78 o 
   3   2  10     1822.82     1758.71     43.69 o 
   4   2  10       28.94       74.22     12.36 o 
   5   2  10      880.64      906.73     50.93 o 
  -5   3  10      417.77      373.54     74.80 o 
  -4   3  10      338.21      308.41     42.97 o 
  -3   3  10      864.08      837.35     65.57 o 
  -2   3  10     1844.01     1856.69     68.22 o 
  -1   3  10     9513.22     9677.60    147.57 o 
   0   3  10       88.99       93.25     14.65 o 
   1   3  10      143.63      174.35     14.18 o 
   2   3  10      870.32      924.69     26.95 o 
   3   3  10      842.34      791.34     39.39 o 
   4   3  10     1787.28     1721.60     51.69 o 
   5   3  10       83.21       97.29     14.90 o 
  -5   4  10       88.34      154.69     42.69 o 
  -4   4  10      337.61      251.36     39.68 o 
  -3   4  10      423.89      474.04     34.70 o 
  -2   4  10      595.86      538.12     32.79 o 
  -1   4  10      436.99      461.63     27.73 o 
   0   4  10     6151.32     6063.65    104.91 o 
   1   4  10      308.76      324.74     23.16 o 
   2   4  10     2446.69     2321.26     65.40 o 
   3   4  10     2175.15     2212.18     60.68 o 
   4   4  10       29.41       51.51     15.27 o 
   5   4  10      614.60      598.63     51.69 o 
  -5   5  10      603.46      512.40     98.16 o 
  -4   5  10      413.17      324.80     75.52 o 
  -3   5  10      232.74      241.56     29.43 o 
  -2   5  10     1696.50     1677.98     53.99 o 
  -1   5  10        3.84       14.20      8.93 o 
   0   5  10       13.16       49.69      8.03 o 
   1   5  10     1100.30     1063.16     31.40 o 
   2   5  10     5985.46     6320.49    169.92 o 
   3   5  10      750.81      757.62     39.55 o 
   4   5  10      687.32      719.93     42.74 o 
   5   5  10      228.93      234.53     25.05 o 
  -5   6  10        0.34        1.73     24.68 o 
  -4   6  10        0.57       19.01     50.48 o 
  -3   6  10        4.11       57.69     29.36 o 
  -2   6  10       13.95       47.26     14.13 o 
  -1   6  10     2771.52     2704.26    108.83 o 
   0   6  10     2000.08     2064.33     52.10 o 
   1   6  10     2013.10     1946.84     57.15 o 
   2   6  10     5291.20     5386.78     78.84 o 
   3   6  10       23.27       54.39     12.43 o 
   4   6  10     1795.01     1676.81     81.66 o 
   5   6  10      107.50      147.93     20.92 o 
  -5   7  10        7.63      159.02     55.74 o 
  -4   7  10      373.35      341.62     42.72 o 
  -3   7  10     1377.39     1388.90     74.49 o 
  -2   7  10     1274.60     1176.91    111.95 o 
  -1   7  10     1567.58     1483.01     92.81 o 
   0   7  10       23.93       51.23      6.58 o 
   1   7  10      117.66      140.96     13.41 o 
   2   7  10     3917.16     4008.03     59.64 o 
   3   7  10     3879.77     4011.80    103.32 o 
   4   7  10      486.28      546.00     29.09 o 
   5   7  10        2.76       53.42     26.06 o 
  -5   8  10       24.82       12.81     28.09 o 
  -4   8  10       66.36       75.92     25.92 o 
  -3   8  10      312.10      282.68     35.26 o 
  -2   8  10       60.29       78.27     18.67 o 
  -1   8  10     2286.60     2061.15    142.07 o 
   0   8  10     2691.73     2768.66     50.52 o 
   1   8  10     4334.35     4219.80     92.94 o 
   2   8  10      658.39      678.19     35.20 o 
   3   8  10      232.59      213.43     22.16 o 
   4   8  10      126.31       95.19     16.61 o 
   5   8  10      285.22      240.41     30.86 o 
  -5   9  10       15.30       68.67     40.21 o 
  -4   9  10      576.55      566.45     71.51 o 
  -3   9  10       16.29       84.39     20.31 o 
  -2   9  10      224.65      209.35     41.49 o 
  -1   9  10     5311.15     5239.55    124.57 o 
   0   9  10     1531.17     1572.27     32.30 o 
   1   9  10       32.39       55.30     13.37 o 
   2   9  10        3.73       44.25     10.89 o 
   3   9  10     2954.90     2860.48     71.39 o 
   4   9  10      180.15      149.19     18.47 o 
   5   9  10      293.90      228.90     29.93 o 
  -4  10  10      182.90      122.92     50.43 o 
  -3  10  10      198.39      209.39     45.41 o 
  -2  10  10     2272.83     2188.87    123.72 o 
  -1  10  10     1009.63      970.74     53.43 o 
   0  10  10       14.40       46.49      9.07 o 
   1  10  10     3554.18     3587.55     86.77 o 
   2  10  10       75.82       65.97     17.05 o 
   3  10  10       12.56       63.98     21.31 o 
   4  10  10      566.78      529.67     41.27 o 
  -4  11  10       63.61      106.45     39.30 o 
  -3  11  10       21.52       90.49     22.56 o 
  -2  11  10     1019.08     1020.11     51.06 o 
  -1  11  10      518.19      548.66     33.82 o 
   0  11  10       59.19       85.73     20.47 o 
   1  11  10      153.51      167.44     21.93 o 
   2  11  10     2453.54     2457.95     59.93 o 
   3  11  10     1026.15     1041.14     53.71 o 
   4  11  10        3.52       49.16     20.83 o 
  -4  12  10      131.78      135.53     31.42 o 
  -3  12  10     2383.63     2661.96     85.85 o 
  -2  12  10     1126.26     1274.02     59.57 o 
  -1  12  10      925.31      896.51    102.62 o 
   0  12  10      233.43      251.76     19.13 o 
   1  12  10     1930.09     1889.17     51.28 o 
   2  12  10       80.24      107.57     16.51 o 
   3  12  10      843.46      861.00     41.47 o 
   4  12  10      290.95      294.74     30.08 o 
  -4  13  10        2.28       67.27     38.00 o 
  -3  13  10     1127.92     1140.56     90.92 o 
  -2  13  10      403.11      439.62     52.59 o 
  -1  13  10     1160.30     1252.78     46.67 o 
   0  13  10      459.01      430.83     28.26 o 
   1  13  10      242.66      300.84     20.91 o 
   2  13  10      133.32      132.28     16.18 o 
   3  13  10       11.74       25.97     19.01 o 
   4  13  10       46.33       57.77     14.95 o 
  -4  14  10        0.78       22.76     24.11 o 
  -3  14  10     3181.99     3535.27    109.59 o 
  -2  14  10      106.47       95.77     18.86 o 
  -1  14  10      176.40      207.00     47.45 o 
   0  14  10        8.11       36.78     16.91 o 
   1  14  10      661.63      668.26     30.59 o 
   2  14  10     1003.38     1003.19     43.14 o 
   3  14  10      490.22      438.02     29.81 o 
   4  14  10      472.85      520.28     40.85 o 
  -4  15  10      451.74      420.53     95.41 o 
  -3  15  10      872.09      772.41     55.76 o 
  -2  15  10      681.50      708.13     46.44 o 
  -1  15  10      742.67      778.39     81.70 o 
   0  15  10       95.41      112.04     20.39 o 
   1  15  10     2301.10     2201.81     62.66 o 
   2  15  10      419.95      382.53     35.11 o 
   3  15  10       15.51       76.17     20.82 o 
   4  15  10        4.84       21.10     17.14 o 
  -4  16  10      288.03      231.02     59.18 o 
  -3  16  10       26.16       68.50     26.82 o 
  -2  16  10       38.86      103.24     24.03 o 
  -1  16  10     2438.55     2583.20     96.61 o 
   0  16  10      439.36      435.25     36.99 o 
   1  16  10        7.13        8.65     10.48 o 
   2  16  10      101.81      120.62     19.78 o 
   3  16  10      963.41      962.22     58.18 o 
   4  16  10      821.53      782.87     86.13 o 
  -4  17  10      110.06       94.06     30.89 o 
  -3  17  10     1313.51     1576.25    117.37 o 
  -2  17  10      160.87      152.84     26.96 o 
  -1  17  10        7.60       33.44     21.97 o 
   0  17  10       73.44      109.21     32.80 o 
   1  17  10      195.48      202.57     27.59 o 
   2  17  10     1234.66     1205.81     41.70 o 
   3  17  10     1556.46     1516.78     72.89 o 
   4  17  10        5.79       37.12     16.86 o 
  -3  18  10        0.08       98.61     35.28 o 
  -2  18  10     1175.28     1404.40     57.06 o 
  -1  18  10      844.66      833.57     44.62 o 
   0  18  10       33.91       38.47     18.09 o 
   1  18  10     2770.50     2749.81     73.15 o 
   2  18  10       25.16       37.51     11.93 o 
   3  18  10        0.70       45.65     18.19 o 
  -3  19  10      129.12      130.00     64.98 o 
  -2  19  10       11.06       37.89     16.60 o 
  -1  19  10     1306.94     1153.70     51.74 o 
   0  19  10       33.67       77.08     24.38 o 
   1  19  10     1713.35     1840.91     69.02 o 
   2  19  10       26.63       55.88     15.12 o 
   3  19  10     1537.57     1537.68    108.89 o 
  -3  20  10        0.40        4.26     50.41 o 
  -2  20  10       56.90      134.16     29.38 o 
  -1  20  10      713.11      606.94     49.47 o 
   0  20  10     3536.19     3753.29    285.72 o 
   1  20  10     3829.45     3831.20    144.91 o 
   2  20  10       14.51       60.17     13.68 o 
   3  20  10      140.65      147.12     26.32 o 
  -3  21  10      259.61      278.32     61.15 o 
  -2  21  10      872.50      779.66     59.23 o 
  -1  21  10       65.23       92.94     55.35 o 
   0  21  10      781.45      766.73     72.45 o 
   1  21  10      239.84      241.16     77.58 o 
   2  21  10      992.40      899.12     49.52 o 
   3  21  10     2023.71     2020.99     98.97 o 
  -3  22  10      181.58       98.59     66.23 o 
  -2  22  10      378.72      283.07     69.95 o 
  -1  22  10      806.48      915.18     60.20 o 
   0  22  10     2106.98     2109.69     87.53 o 
   1  22  10      372.66      451.73     35.70 o 
   2  22  10     1104.60     1068.65     79.52 o 
   3  22  10        0.87       29.36     13.20 o 
  -2  23  10      331.03      276.26     59.72 o 
  -1  23  10      105.19      103.10     25.57 o 
   0  23  10      150.29       82.54     22.90 o 
   1  23  10       42.80       45.25     21.45 o 
   2  23  10      463.96      423.94     50.09 o 
  -2  24  10        8.91       33.57     42.51 o 
  -1  24  10      436.78      549.76     43.50 o 
   0  24  10      549.30      507.14     74.21 o 
   1  24  10      134.89       93.44     34.93 o 
   2  24  10       92.08      116.30     45.39 o 
  -2  25  10        7.56       40.06     42.87 o 
  -1  25  10     1019.00     1081.45     76.69 o 
   0  25  10       31.33      102.62     27.25 o 
   1  25  10      494.61      494.92     61.27 o 
  -1  26  10       67.55      109.62     26.06 o 
   0  26  10        2.59       73.33     23.83 o 
   1  26  10      355.66      304.41     53.17 o 
  -3   0  11      413.61      453.04     56.22 o 
  -1   0  11      139.37      191.43     83.60 o 
   1   0  11     1620.96     1574.45     69.33 o 
   3   0  11      962.74      976.63     50.97 o 
  -4   1  11      144.84      113.65     26.71 o 
  -3   1  11      148.47      136.94     41.16 o 
  -2   1  11     1406.38     1391.80     98.11 o 
  -1   1  11       54.04       52.39     21.42 o 
   0   1  11      238.01      242.95     21.16 o 
   1   1  11     8263.66     8447.00    195.52 o 
   2   1  11      735.58      652.63     39.27 o 
   3   1  11     1010.59     1112.11     39.09 o 
   4   1  11       74.33      106.32     16.26 o 
  -4   2  11      248.26      211.93     32.53 o 
  -3   2  11      463.25      428.60     45.62 o 
  -2   2  11     1692.90     1721.39     69.98 o 
  -1   2  11      349.10      424.60     19.42 o 
   0   2  11     5512.54     5449.73    106.45 o 
   1   2  11     2123.60     2196.43     63.54 o 
   2   2  11     1235.69     1249.16     46.92 o 
   3   2  11      876.46      881.31     41.98 o 
   4   2  11     2458.66     2540.33     72.54 o 
  -4   3  11       45.08       55.15     18.76 o 
  -3   3  11       11.90       29.86     29.62 o 
  -2   3  11     1690.13     1713.63    112.09 o 
  -1   3  11     1808.37     1771.28     45.24 o 
   0   3  11      304.65      311.79     23.18 o 
   1   3  11     1878.74     1923.62     56.39 o 
   2   3  11     4968.08     5287.89    104.21 o 
   3   3  11      401.05      456.23     23.23 o 
   4   3  11       18.33       57.68     10.88 o 
  -4   4  11        4.89       -8.42     22.02 o 
  -3   4  11     1407.32     1631.15     73.44 o 
  -2   4  11      601.29      582.43     60.94 o 
  -1   4  11      391.35      414.63     22.95 o 
   0   4  11     4320.99     4143.27     81.66 o 
   1   4  11      860.62      817.40     36.64 o 
   2   4  11     2187.45     2162.69     78.19 o 
   3   4  11        1.30       51.44     11.19 o 
   4   4  11      813.75      767.20     39.89 o 
  -4   5  11      381.84      328.77     37.67 o 
  -3   5  11      655.60      651.81     52.38 o 
  -2   5  11      107.11      111.91     22.77 o 
  -1   5  11     5198.17     5055.84    154.65 o 
   0   5  11      310.48      325.88     32.79 o 
   1   5  11      484.75      484.20     25.18 o 
   2   5  11     1456.28     1416.16     51.47 o 
   3   5  11      261.00      331.65     26.45 o 
   4   5  11      220.14      196.33     19.67 o 
  -4   6  11      712.69      700.23     61.14 o 
  -3   6  11     3429.50     3637.14    130.95 o 
  -2   6  11     1123.81     1139.79     74.31 o 
  -1   6  11     1294.79     1226.85     49.18 o 
   0   6  11       25.52       35.23     10.21 o 
   1   6  11     2414.01     2363.16     48.72 o 
   2   6  11       74.23       94.66     17.35 o 
   3   6  11      195.12      194.93     22.13 o 
   4   6  11      278.63      323.05     28.04 o 
  -4   7  11       44.67       74.58     26.96 o 
  -3   7  11      992.04     1118.55     60.05 o 
  -2   7  11     1464.07     1520.29    138.15 o 
  -1   7  11       36.59       48.97     23.24 o 
   0   7  11      745.93      722.59     54.28 o 
   1   7  11       17.26       40.06     13.55 o 
   2   7  11       64.04      105.34     14.87 o 
   3   7  11       36.69       43.08     12.98 o 
   4   7  11      621.21      534.67     38.71 o 
  -4   8  11     2688.77     2621.25    232.89 o 
  -3   8  11      796.52      904.45     76.08 o 
  -2   8  11      883.49      873.05     54.80 o 
  -1   8  11      779.38      783.53     72.20 o 
   0   8  11      555.13      604.57     63.46 o 
   1   8  11      671.91      649.33     31.17 o 
   2   8  11       29.13       38.89      8.39 o 
   3   8  11      172.51      187.16     19.62 o 
   4   8  11     1174.72     1080.00     71.06 o 
  -4   9  11      533.26      336.24     69.79 o 
  -3   9  11       42.01       13.91     20.59 o 
  -2   9  11     2500.93     2467.72     87.20 o 
  -1   9  11      101.70      103.37     23.18 o 
   0   9  11     1984.59     1934.04     71.54 o 
   1   9  11      209.16      241.99     20.34 o 
   2   9  11      192.61      189.50     29.39 o 
   3   9  11     1943.50     1891.05     53.55 o 
   4   9  11      113.95      137.13     19.19 o 
  -4  10  11      360.31      361.83     73.26 o 
  -3  10  11      357.75      417.23     76.92 o 
  -2  10  11     1338.11     1308.44     90.07 o 
  -1  10  11       65.64       71.07     24.92 o 
   0  10  11     1018.43     1052.01     66.56 o 
   1  10  11      151.85      188.71     23.34 o 
   2  10  11     1121.91     1157.14     40.10 o 
   3  10  11     1891.94     2023.64     70.42 o 
   4  10  11       81.51       68.27     14.15 o 
  -4  11  11      743.16      606.98    119.82 o 
  -3  11  11       25.64       51.36     18.19 o 
  -2  11  11     1110.99     1075.34     60.14 o 
  -1  11  11      383.33      363.22     41.71 o 
   0  11  11     2865.78     3008.43    110.00 o 
   1  11  11     4078.92     3989.09    102.95 o 
   2  11  11     2710.50     2747.59     76.02 o 
   3  11  11      135.44      135.52     26.81 o 
   4  11  11       46.59       45.58     17.84 o 
  -3  12  11      249.15      198.72     39.66 o 
  -2  12  11       30.59       25.90     18.52 o 
  -1  12  11      561.73      657.26     44.51 o 
   0  12  11     4293.05     4259.47    100.77 o 
   1  12  11     1080.60     1021.50     54.87 o 
   2  12  11      200.09      205.40     26.94 o 
   3  12  11      391.29      437.84     31.39 o 
   4  12  11      279.86      270.04     32.65 o 
  -4  13  11        7.06      119.96     40.06 o 
  -3  13  11      228.49      262.35     29.66 o 
  -2  13  11      478.06      398.64     35.22 o 
  -1  13  11      183.99      133.31     32.27 o 
   0  13  11     1683.08     1677.91     91.88 o 
   1  13  11      281.71      293.09     31.78 o 
   2  13  11     3092.22     3171.19     79.45 o 
   3  13  11      817.83      854.25     36.36 o 
   4  13  11       66.91       84.66     23.42 o 
  -4  14  11       31.97      127.46     43.61 o 
  -3  14  11       23.64       33.51     28.01 o 
  -2  14  11      695.79      769.08     53.27 o 
  -1  14  11       18.77       25.50     24.40 o 
   0  14  11     2190.29     2080.45     78.45 o 
   1  14  11      699.30      735.51     30.53 o 
   2  14  11       58.24       64.32     16.78 o 
   3  14  11       82.40      142.14     24.53 o 
   4  14  11     3083.73     2924.29    261.90 o 
  -4  15  11      109.22      197.32     64.54 o 
  -3  15  11      290.57      268.34     42.88 o 
  -2  15  11       39.79       71.05     33.23 o 
  -1  15  11      142.48       94.24     21.07 o 
   0  15  11      539.87      576.16     39.75 o 
   1  15  11       25.02       27.60     12.03 o 
   2  15  11     2657.30     2705.06     94.86 o 
   3  15  11     1235.78     1124.12     61.82 o 
  -3  16  11        5.35       28.05     49.16 o 
  -2  16  11      815.87      815.33     59.27 o 
  -1  16  11      907.35     1011.68     65.54 o 
   0  16  11      598.79      578.94     39.35 o 
   1  16  11      290.92      342.78     23.43 o 
   2  16  11      252.02      242.06     26.20 o 
   3  16  11      367.21      347.92     56.25 o 
  -3  17  11       29.50       15.38     22.26 o 
  -2  17  11      300.77      314.90     32.67 o 
  -1  17  11     1187.13     1396.91     57.68 o 
   0  17  11      494.40      503.93     33.41 o 
   1  17  11      500.49      427.29     32.98 o 
   2  17  11      456.32      487.64     31.51 o 
   3  17  11      247.55      220.97     26.23 o 
  -3  18  11       17.74       85.14     80.68 o 
  -2  18  11     1311.97     1362.08     83.23 o 
  -1  18  11      335.89      218.81     44.76 o 
   0  18  11     1000.52     1075.60     96.40 o 
   1  18  11     1394.64     1400.92     53.77 o 
   2  18  11        0.81       42.08     13.12 o 
   3  18  11       25.19       83.44     16.89 o 
  -3  19  11        5.49       38.75     28.99 o 
  -2  19  11     1086.39     1227.75     99.88 o 
  -1  19  11       52.75       43.56     19.59 o 
   0  19  11      789.58      904.58     83.42 o 
   1  19  11       75.99       77.23     18.27 o 
   2  19  11      359.27      311.01     32.37 o 
   3  19  11      429.55      432.53     42.45 o 
  -3  20  11        7.58       15.27     32.06 o 
  -2  20  11      154.35      185.54     33.98 o 
  -1  20  11       10.69       55.93     18.66 o 
   0  20  11      233.10      224.10     30.91 o 
   1  20  11       63.21       79.59     20.74 o 
   2  20  11      479.43      472.29     47.60 o 
   3  20  11      278.38      267.35     40.78 o 
  -2  21  11      538.68      526.88     61.46 o 
  -1  21  11      898.73      938.11     62.61 o 
   0  21  11       70.66       79.32     43.90 o 
   1  21  11      138.68      119.08     27.15 o 
   2  21  11       16.77       63.12     22.88 o 
  -2  22  11       19.60       90.23     37.52 o 
  -1  22  11      135.65      140.48     29.89 o 
   0  22  11       15.25       51.57     19.20 o 
   1  22  11        7.24       39.31     19.93 o 
   2  22  11       13.88       53.93     17.26 o 
  -2  23  11        2.07       68.15     35.05 o 
  -1  23  11     1210.28     1323.27    181.07 o 
   0  23  11      548.05      560.91     75.10 o 
   1  23  11        4.74       53.91     19.29 o 
   2  23  11      535.55      537.76    107.02 o 
  -1  24  11      331.34      373.58    112.35 o 
   0  24  11      407.25      415.87     57.14 o 
   1  24  11      180.50      139.39     33.89 o 
   0  25  11      198.80      153.24     30.14 o 
  -4   0  12     1544.53     1595.43    207.37 o 
  -2   0  12       86.82      158.06     50.67 o 
   0   0  12     2599.09     2636.00    121.99 o 
   2   0  12       46.55       72.04     80.93 o 
   4   0  12      270.03      252.65     49.25 o 
  -4   1  12      687.27      635.56     94.85 o 
  -3   1  12      203.66      226.32     33.41 o 
  -2   1  12     7164.88     7254.99    260.00 o 
  -1   1  12      339.86      354.63     30.65 o 
   0   1  12      289.45      294.16     28.93 o 
   1   1  12      140.29      115.76     11.95 o 
   2   1  12        5.02       47.43     11.02 o 
   3   1  12      213.07      235.13     20.44 o 
   4   1  12      317.53      287.08     27.30 o 
  -4   2  12      634.64      542.06     96.43 o 
  -3   2  12       43.98      115.15     32.38 o 
  -2   2  12       39.61       85.03     37.30 o 
  -1   2  12      693.40      648.06     44.94 o 
   0   2  12     1056.10     1100.96     49.97 o 
   1   2  12       22.40       43.08     10.44 o 
   2   2  12      452.80      475.51     42.13 o 
   3   2  12     1028.44     1044.47     49.09 o 
   4   2  12      659.35      622.30     60.93 o 
  -4   3  12      285.16      295.30     71.42 o 
  -3   3  12      806.96      717.38     94.52 o 
  -2   3  12      139.74      141.63     34.56 o 
  -1   3  12      990.49     1055.33     94.77 o 
   0   3  12     1882.49     2009.92     59.16 o 
   1   3  12      381.83      412.45     25.73 o 
   2   3  12      215.46      227.80     22.64 o 
   3   3  12      130.15      110.66     17.99 o 
   4   3  12        2.02       48.88     11.32 o 
  -4   4  12       11.95       60.78     20.41 o 
  -3   4  12        4.11       45.72     23.21 o 
  -2   4  12      124.03      137.42     64.60 o 
  -1   4  12     1898.99     1939.42     62.54 o 
   0   4  12      536.91      598.02     35.32 o 
   1   4  12      358.78      362.69     28.79 o 
   2   4  12     3431.02     3442.79     83.50 o 
   3   4  12      696.82      690.94     42.02 o 
   4   4  12      415.11      408.42     40.71 o 
  -4   5  12        5.39       41.48     18.36 o 
  -3   5  12      206.87      188.43     32.55 o 
  -2   5  12      186.42      181.60     35.45 o 
  -1   5  12       69.59       80.01     13.82 o 
   0   5  12     5620.63     5686.46    109.49 o 
   1   5  12       81.17       87.76     13.17 o 
   2   5  12     1524.43     1569.11     47.20 o 
   3   5  12      237.60      245.13     21.56 o 
   4   5  12      958.91      882.03     52.72 o 
  -4   6  12      200.95      165.72     34.17 o 
  -3   6  12        0.83       36.63     21.73 o 
  -2   6  12      101.05      160.24     32.78 o 
  -1   6  12      198.82      157.00     55.08 o 
   0   6  12        7.80       24.93     10.45 o 
   1   6  12        6.12       32.33     18.27 o 
   2   6  12     1135.12     1149.61     39.83 o 
   3   6  12     1037.18     1036.30     42.52 o 
   4   6  12     2930.20     2889.48    141.79 o 
  -4   7  12       88.43      119.20     34.62 o 
  -3   7  12        1.95       27.40     19.42 o 
  -2   7  12       15.16       39.79     25.15 o 
  -1   7  12      726.34      697.07     41.81 o 
   0   7  12     3385.30     3663.27    126.87 o 
   1   7  12      943.16      935.03     50.68 o 
   2   7  12      514.84      468.06     24.50 o 
   3   7  12      322.90      341.02     27.28 o 
   4   7  12      831.49      769.67     51.10 o 
  -4   8  12      101.73       49.39     30.22 o 
  -3   8  12       30.74       55.35     29.48 o 
  -2   8  12      172.56      187.39     70.07 o 
  -1   8  12      746.07      757.44     51.07 o 
   0   8  12       91.69      126.80     25.51 o 
   1   8  12      572.87      656.77     38.30 o 
   2   8  12       34.06       60.32     11.47 o 
   3   8  12     3056.29     3108.82     87.54 o 
   4   8  12       57.24       74.00     21.78 o 
  -4   9  12       16.68      116.54     48.02 o 
  -3   9  12      143.27      145.03     43.89 o 
  -2   9  12     1631.22     1712.00     75.54 o 
  -1   9  12       36.74       43.73     22.63 o 
   0   9  12        3.43       39.26     11.89 o 
   1   9  12     3076.10     3060.70     86.38 o 
   2   9  12       42.64       88.57     18.78 o 
   3   9  12        7.78       31.32     16.01 o 
   4   9  12        0.74       24.83      9.13 o 
  -4  10  12      369.23      279.38     69.72 o 
  -3  10  12      606.93      592.03     88.40 o 
  -2  10  12      401.81      534.38     49.67 o 
  -1  10  12      246.62      291.99     36.47 o 
   0  10  12     2607.13     2634.95     75.72 o 
   1  10  12     1274.26     1350.07     57.27 o 
   2  10  12       98.07      134.58     17.77 o 
   3  10  12     2473.99     2520.05    126.17 o 
   4  10  12      100.52       86.38     20.14 o 
  -4  11  12      334.83      344.77     82.23 o 
  -3  11  12      266.90      308.48     37.99 o 
  -2  11  12      845.22      959.84     57.78 o 
  -1  11  12      448.00      465.82     32.77 o 
   0  11  12      365.92      309.77     35.59 o 
   1  11  12      160.54      181.95     31.79 o 
   2  11  12     2123.22     2334.12     66.14 o 
   3  11  12      123.56      145.40     25.98 o 
  -3  12  12      483.98      432.63     56.96 o 
  -2  12  12        3.82       39.14     27.83 o 
  -1  12  12      211.93      190.72     29.23 o 
   0  12  12     1740.08     1737.52     62.65 o 
   1  12  12     1953.91     1884.00     72.51 o 
   2  12  12        5.61       45.72     29.64 o 
   3  12  12       43.80       74.00     14.40 o 
  -3  13  12     1367.48     1444.42    136.82 o 
  -2  13  12      320.13      304.76     29.73 o 
  -1  13  12     1609.95     1694.06     81.40 o 
   0  13  12      370.15      448.19     46.01 o 
   1  13  12      714.16      643.38     39.61 o 
   2  13  12       12.20       21.59     21.08 o 
   3  13  12       11.58       44.34     18.48 o 
  -3  14  12      412.87      401.16     89.22 o 
  -2  14  12       80.32      112.65     51.75 o 
  -1  14  12     1754.61     1740.22    130.23 o 
   0  14  12      930.55     1039.48     45.13 o 
   1  14  12       30.83       75.94     13.79 o 
   2  14  12     1050.65     1072.57     45.66 o 
   3  14  12       28.85       77.66     15.75 o 
  -3  15  12     1921.16     1904.37    204.35 o 
  -2  15  12      679.13      707.13     51.37 o 
  -1  15  12     2801.84     3038.24    104.43 o 
   0  15  12        1.68       65.94     17.46 o 
   1  15  12        3.56       50.51     19.60 o 
   2  15  12        1.92       30.31     12.78 o 
   3  15  12       59.24       44.46     13.17 o 
  -3  16  12      202.63      122.93     41.50 o 
  -2  16  12       37.06       82.22     20.58 o 
  -1  16  12       33.89      111.02     28.60 o 
   0  16  12      492.15      430.84     34.48 o 
   1  16  12      587.60      670.58     40.69 o 
   2  16  12      325.62      315.56     30.72 o 
   3  16  12        7.79       28.16     16.89 o 
  -3  17  12       94.37      148.10     51.53 o 
  -2  17  12      449.29      396.23     44.80 o 
  -1  17  12      530.80      686.93     42.07 o 
   0  17  12      356.63      312.32     47.75 o 
   1  17  12     1123.64     1106.47     64.78 o 
   2  17  12      734.49      695.10     55.42 o 
   3  17  12        1.18       73.34     19.55 o 
  -2  18  12      132.65      111.92     36.50 o 
  -1  18  12       37.41      166.82     61.53 o 
   0  18  12     1568.28     1611.62     95.26 o 
   1  18  12        6.22       46.87     20.13 o 
   2  18  12       17.17       67.80     16.30 o 
  -2  19  12      104.71       87.97     21.59 o 
  -1  19  12      615.60      600.53     46.88 o 
   0  19  12       91.92      143.90     30.54 o 
   1  19  12     2385.13     2395.67    176.18 o 
   2  19  12      226.83      216.18     45.94 o 
  -2  20  12      313.24      258.01     37.30 o 
  -1  20  12      193.52      172.84     36.83 o 
   0  20  12      341.22      325.94     40.21 o 
   1  20  12       98.64      114.26     22.08 o 
   2  20  12     1475.97     1546.05    122.31 o 
  -1  21  12       60.22       79.23     33.17 o 
   0  21  12      121.74      111.93     38.83 o 
   1  21  12      401.02      307.71     33.31 o 
  -1  22  12      172.96      230.79     37.69 o 
   0  22  12      364.24      340.96     42.77 o 
   1  22  12       67.97       94.17     22.93 o 
  -3   0  13      305.99      301.06     54.24 o 
  -1   0  13      168.08      117.77     39.27 o 
   1   0  13     2833.02     3011.60    396.52 o 
   3   0  13     1705.86     1706.57    159.43 o 
  -4   1  13        0.27       31.46     21.39 o 
  -3   1  13       50.87       51.24     20.29 o 
  -2   1  13      431.36      330.20     47.51 o 
  -1   1  13      545.24      529.79     28.80 o 
   0   1  13      822.60      784.13     41.91 o 
   1   1  13      753.94      731.16     37.29 o 
   2   1  13       66.46       54.95     21.87 o 
   3   1  13     2356.43     2290.56    130.33 o 
   4   1  13        9.03       40.83     14.71 o 
  -4   2  13       18.90       31.16     27.48 o 
  -3   2  13       40.78       71.31     22.78 o 
  -2   2  13      154.74      113.38     32.37 o 
  -1   2  13      760.43      773.38     39.30 o 
   0   2  13        4.35       36.72     14.99 o 
   1   2  13      367.65      332.95     35.50 o 
   2   2  13     2297.95     2092.44     76.75 o 
   3   2  13     1580.89     1541.13     74.18 o 
   4   2  13       39.40       82.57     21.92 o 
  -4   3  13      192.35      246.03     44.06 o 
  -3   3  13      702.08      715.27     89.61 o 
  -2   3  13      111.26       61.55     26.79 o 
  -1   3  13      467.02      545.59    116.95 o 
   0   3  13       40.69       70.28     20.28 o 
   1   3  13      691.10      633.78     36.11 o 
   2   3  13      600.13      616.58     48.12 o 
   3   3  13      221.89      276.77     31.35 o 
  -3   4  13      505.19      559.57     55.14 o 
  -2   4  13       64.16      138.49     29.38 o 
  -1   4  13     1588.84     1741.47    109.42 o 
   0   4  13       87.66       99.79     15.60 o 
   1   4  13      565.04      609.43     32.00 o 
   2   4  13     1811.20     1968.88     54.99 o 
   3   4  13      335.45      291.27     28.31 o 
  -3   5  13     2358.94     2585.04    232.53 o 
  -2   5  13       22.81       84.23     35.46 o 
  -1   5  13      169.65      188.34     37.15 o 
   0   5  13      668.28      798.52     73.40 o 
   1   5  13     2484.17     2462.99     67.91 o 
   2   5  13       23.53       23.54     12.86 o 
   3   5  13       70.59       73.94     19.55 o 
  -3   6  13       77.93       78.16     49.63 o 
  -2   6  13       72.50       87.36     25.04 o 
  -1   6  13     4804.92     4699.71    403.39 o 
   0   6  13       28.62       52.99     10.20 o 
   1   6  13      269.19      299.01     25.50 o 
   2   6  13       18.10       65.88     18.17 o 
   3   6  13      362.33      382.10     32.60 o 
  -3   7  13      362.33      314.31     90.95 o 
  -2   7  13      487.92      546.05     49.52 o 
  -1   7  13       50.28       96.32     38.35 o 
   0   7  13      414.18      421.56     27.13 o 
   1   7  13      398.63      412.50     37.85 o 
   2   7  13       33.22       55.11     22.92 o 
   3   7  13        1.08       18.51     10.81 o 
  -3   8  13       20.65       54.98     45.00 o 
  -2   8  13     1224.01     1464.79     80.40 o 
  -1   8  13      178.24      222.35     38.33 o 
   0   8  13     1818.49     1780.82     51.29 o 
   1   8  13     1746.84     1840.04     82.51 o 
   2   8  13      276.66      242.54     33.39 o 
   3   8  13       48.09       60.66     17.44 o 
  -3   9  13       75.92       45.05     21.28 o 
  -2   9  13     1013.96     1105.02    210.59 o 
  -1   9  13        1.83       59.03     27.09 o 
   0   9  13      249.14      280.35     30.83 o 
   1   9  13      237.32      241.12     23.93 o 
   2   9  13     1159.50     1060.66     42.33 o 
   3   9  13       17.74       40.96     20.16 o 
  -3  10  13        5.57       54.39     21.33 o 
  -2  10  13      757.74      640.30     93.78 o 
  -1  10  13       62.81       45.03     28.33 o 
   0  10  13      742.94      713.78     48.69 o 
   1  10  13      540.63      638.43     64.62 o 
   2  10  13      346.70      346.10     39.07 o 
   3  10  13     1035.51     1115.52     59.03 o 
  -3  11  13      200.02      184.65     40.17 o 
  -2  11  13     1188.53     1239.22     95.02 o 
  -1  11  13      207.15      248.29     38.81 o 
   0  11  13       31.21       87.65     21.17 o 
   1  11  13      872.91      930.79     52.51 o 
   2  11  13      358.81      340.39     45.94 o 
   3  11  13     1466.27     1474.03     75.94 o 
  -3  12  13      119.27      187.42     52.34 o 
  -2  12  13        7.96       22.35     23.46 o 
  -1  12  13      345.80      256.97     49.39 o 
   0  12  13      132.52      136.87     21.03 o 
   1  12  13        7.21       42.58     39.44 o 
   2  12  13     2268.12     2283.71    102.42 o 
   3  12  13      419.92      410.90     37.38 o 
  -3  13  13       73.17      145.91     99.55 o 
  -2  13  13      105.46       83.36     32.39 o 
  -1  13  13      190.74      201.82     31.93 o 
   0  13  13     1448.85     1521.40     66.15 o 
   1  13  13       10.72       39.67     15.23 o 
   2  13  13        0.47       36.59     15.68 o 
   3  13  13       46.30       69.33     15.49 o 
  -2  14  13        4.64       24.62     22.32 o 
  -1  14  13       12.70       60.30     22.56 o 
   0  14  13      366.84      344.27     32.71 o 
   1  14  13      429.77      403.68     47.07 o 
   2  14  13     1677.05     1372.88     96.43 o 
  -2  15  13       90.83       77.25     31.94 o 
  -1  15  13       54.03       77.81     21.62 o 
   0  15  13      324.25      242.36     35.91 o 
   1  15  13      548.74      524.68     40.18 o 
   2  15  13        6.63       57.12     18.70 o 
  -2  16  13       50.16       66.35     37.11 o 
  -1  16  13      330.31      334.17     49.53 o 
   0  16  13      647.43      692.14     54.11 o 
   1  16  13      996.06     1034.48     74.81 o 
   2  16  13     1048.68     1160.40     73.24 o 
  -2  17  13       28.62       53.69     23.00 o 
  -1  17  13      186.15      172.48     27.00 o 
   0  17  13      858.30      787.09     94.69 o 
   1  17  13      750.69      857.96     59.42 o 
   2  17  13       50.97       44.00     25.79 o 
  -1  18  13       12.60       31.68     20.56 o 
   0  18  13      726.37      829.69     70.87 o 
   1  18  13       37.13       66.69     15.53 o 
  -1  19  13     1182.12     1086.50     99.85 o 
   0  19  13      642.40      621.74     87.64 o 
   1  19  13        8.49       27.09     19.20 o 
   0  20  13      712.22      784.74     99.07 o 
  -2   0  14      707.33      722.51     82.73 o 
   0   0  14     1136.24     1287.66     88.02 o 
   2   0  14     1687.88     1781.44    286.74 o 
  -3   1  14      279.99      197.53    100.03 o 
  -2   1  14      621.33      719.98     49.15 o 
  -1   1  14       47.99       74.49     28.62 o 
   0   1  14     2865.86     3027.27    142.03 o 
   1   1  14      323.07      275.71     36.97 o 
   2   1  14       53.58       59.95     38.78 o 
   3   1  14       50.69       47.88     17.83 o 
  -3   2  14        7.09       68.18     35.62 o 
  -2   2  14     1363.10     1501.98    106.70 o 
  -1   2  14      309.04      312.43     39.11 o 
   0   2  14      513.42      567.39     92.30 o 
   1   2  14     2300.15     2361.42    124.57 o 
   2   2  14       76.46      134.64     33.83 o 
   3   2  14       34.27       53.19     20.17 o 
  -3   3  14     2132.13     2135.98    156.08 o 
  -2   3  14       60.69      156.98     66.76 o 
  -1   3  14      862.88      825.20    113.51 o 
   0   3  14      121.76      133.55     20.61 o 
   1   3  14     1496.27     1610.18    106.59 o 
   2   3  14      478.54      534.89     40.08 o 
   3   3  14       68.12       62.45     14.55 o 
  -3   4  14     1175.26     1228.38    133.68 o 
  -2   4  14       32.34       70.60     27.89 o 
  -1   4  14      495.35      588.32    103.99 o 
   0   4  14      173.46      213.70     37.14 o 
   1   4  14      582.82      607.94     60.45 o 
   2   4  14      428.39      420.62     50.51 o 
   3   4  14      460.34      439.85     41.25 o 
  -3   5  14      363.59      345.35     90.09 o 
  -2   5  14       68.71       73.46     40.70 o 
  -1   5  14       28.08       78.25     40.58 o 
   0   5  14        7.87        7.61     17.15 o 
   1   5  14      663.52      632.79     44.67 o 
   2   5  14      697.06      721.66     61.91 o 
   3   5  14      281.00      279.21     31.65 o 
  -3   6  14      473.15      444.51     97.32 o 
  -2   6  14        4.12       22.69     20.53 o 
  -1   6  14      333.39      358.77     56.50 o 
   0   6  14       16.79       99.05     23.59 o 
   1   6  14      128.99      161.90     22.62 o 
   2   6  14      419.74      375.64     36.31 o 
   3   6  14        2.00       14.45     13.35 o 
  -3   7  14      241.30      272.15     47.13 o 
  -2   7  14       43.14       36.40     24.84 o 
  -1   7  14      304.85      324.60     38.16 o 
   0   7  14      424.66      350.12     35.66 o 
   1   7  14       72.35       63.65     21.95 o 
   2   7  14     1860.69     1807.12    128.90 o 
   3   7  14      546.13      497.21     45.14 o 
  -3   8  14       86.22       33.05     24.24 o 
  -2   8  14      120.23      107.68     43.39 o 
  -1   8  14       64.18      131.31     29.14 o 
   0   8  14      276.00      256.62     31.48 o 
   1   8  14     4370.95     4861.09    168.04 o 
   2   8  14       56.35       79.92     15.80 o 
  -2   9  14      187.29      157.87     31.26 o 
  -1   9  14        5.17       95.78     81.36 o 
   0   9  14      978.38     1023.27     72.97 o 
   1   9  14      166.12      195.07     26.30 o 
   2   9  14       34.06       84.05     24.84 o 
  -2  10  14     1151.04     1278.82    100.75 o 
  -1  10  14      792.11      868.30     72.37 o 
   0  10  14        0.27       48.15     18.15 o 
   1  10  14      186.31      213.87     54.38 o 
   2  10  14      491.42      477.61     45.27 o 
  -2  11  14       51.69      110.65     42.25 o 
  -1  11  14      340.28      330.66     46.84 o 
   0  11  14      395.13      368.63     42.63 o 
   1  11  14       58.29       61.74     19.88 o 
   2  11  14       14.73       17.35     13.25 o 
  -2  12  14      256.36      293.97     51.80 o 
  -1  12  14      583.17      625.47     65.67 o 
   0  12  14      139.01      139.04     29.46 o 
   1  12  14      112.41       70.20     35.30 o 
   2  12  14      427.62      332.58     38.81 o 
  -2  13  14       22.53       32.09     35.62 o 
  -1  13  14     1659.46     1900.53    148.46 o 
   0  13  14      842.11      830.88     79.15 o 
   1  13  14     1844.19     1868.06    108.23 o 
   2  13  14      491.50      428.72     50.86 o 
  -1  14  14     1372.97     1699.91    137.06 o 
   0  14  14      463.70      543.01     63.35 o 
   1  14  14      734.98      711.98     71.89 o 
  -1  15  14      490.97      573.46     72.10 o 
   0  15  14      259.69      288.88     34.02 o 
   1  15  14     1745.33     1770.64    142.08 o 
  -1  16  14      220.13      244.51     45.41 o 
   0  16  14       43.34       55.59     20.60 o 
   1  16  14       84.89       89.96     19.29 o 
   0  17  14      270.32      308.46     40.03 o 
  -1   0  15      211.86      191.71     46.42 o 
   1   0  15      539.52      562.43     65.52 o 
  -2   1  15        1.77       10.53     43.52 o 
  -1   1  15       64.53       92.94     37.10 o 
   0   1  15     1017.58     1035.88     86.45 o 
   1   1  15      721.42      839.72    105.05 o 
   2   1  15      282.89      301.29     34.82 o 
  -2   2  15       82.82      101.50     31.00 o 
  -1   2  15       41.75       89.18     32.17 o 
   0   2  15      726.68      714.56     84.79 o 
   1   2  15      121.25      142.46     25.42 o 
   2   2  15      469.04      427.66     46.35 o 
  -2   3  15        0.80        1.46     21.86 o 
  -1   3  15      235.62      268.21     74.52 o 
   0   3  15       33.55       65.12     19.88 o 
   1   3  15      551.92      574.38     56.45 o 
   2   3  15       45.90       40.86     23.75 o 
  -2   4  15       79.88       45.94     29.61 o 
  -1   4  15       65.75       73.04     30.37 o 
   0   4  15      831.10      895.36     80.97 o 
   1   4  15      228.69      182.26     32.10 o 
   2   4  15       68.15       68.08     32.83 o 
  -2   5  15      548.97      616.71     75.27 o 
  -1   5  15     2796.58     3147.67    280.10 o 
   0   5  15       12.69       67.30     29.14 o 
   1   5  15      129.44      141.84     21.39 o 
   2   5  15      134.19      120.70     34.40 o 
  -2   6  15       39.73       62.66     30.18 o 
  -1   6  15      597.32      594.82     78.38 o 
   0   6  15      167.62      113.41     30.24 o 
   1   6  15     1789.27     1814.88    124.23 o 
   2   6  15      373.45      332.33     36.54 o 
  -2   7  15      145.45      209.82     41.30 o 
  -1   7  15     1498.65     1664.77    129.26 o 
   0   7  15     1989.02     2071.56    182.21 o 
   1   7  15       13.96       27.02     20.77 o 
   2   7  15       60.76       53.90     15.75 o 
  -1   8  15       64.27      114.32     28.48 o 
   0   8  15     1005.60     1127.21    143.95 o 
   1   8  15        3.77       16.36     16.15 o 
  -1   9  15      266.38      343.03     58.13 o 
   0   9  15     1186.62     1200.69     89.66 o 
   1   9  15        7.44       64.92     26.23 o 
  -1  10  15       54.47       77.86     61.84 o 
   0  10  15      635.51      670.21     65.16 o 
   1  10  15       42.04       10.30     25.77 o 
  -1  11  15      354.82      372.84     52.93 o 
   0  11  15      444.11      431.83     51.53 o 
   1  11  15       65.17       91.35     23.82 o 
   0  12  15        7.29       26.75     20.08 o 
   0   0  16     1434.46     1496.96    386.85 o 
   0   1  16      130.98      127.74     34.82 o 
   0   2  16      630.18      554.57    145.12 o 
   0   3  16        5.23       50.25     21.48 o 
   0   4  16       18.55       43.38     18.98 o 
                                                 
